# Supplementary material for: Peripheral Circulating Exosomal miRNAs Potentially Contribute to the Regulation of Molecular Signaling Networks in Aging
Source: Int J Mol Sci. 2020 Mar 11;21(6):1908. doi: 10.3390/ijms21061908 (PMC7139634; doi:10.3390/ijms21061908)
Supplement: Supplementary file 1 [file ijms-21-01908-s001.zip]

Archive with 1 entries (1 files):
- ijms-724965-supplementary.xlsx
