# Supplementary material for: Peripheral Circulating Exosomal miRNAs Potentially Contribute to the Regulation of Molecular Signaling Networks in Aging
Source: Int J Mol Sci. 2020 Mar 11;21(6):1908. doi: 10.3390/ijms21061908 (PMC7139634; doi:10.3390/ijms21061908)
Supplement: Supplementary file 1 [file ijms-21-01908-s001.zip › ijms-724965-supplementary.xlsx]

## Sheet: mir-mrna
UniProtEntry	annatoted type	Y.1	Y.2	Y.3	Y.7	Y.8	Y.9	O.1	O.2	O.3	O.4	O.5	O.7	P Value	Fold.Change.Ratio
rno-let-7a-1	miRNA	0.612025	0.9022	0.368493	0.847353	0.892793	0.41115	0.188031	0.475659	0.616035	0.215783	0.444306	0.530169	0.061619	1.63322
rno-let-7a-1-3p	miRNA	0.000672511	0.00170814	0	0.00446504	0.00569869	0.00100509	0	0.0016968	0.0011452	0.00331282	0.00581376	0.0125394	0.413583	0.55286
rno-let-7a-2	miRNA	0.61068	0.901346	0.369987	0.841265	0.884817	0.412155	0.187499	0.473967	0.613752	0.212469	0.437821	0.51657	0.056754	1.64624
rno-let-7a-5p	miRNA	0.61068	0.901346	0.369987	0.841265	0.884817	0.412155	0.187499	0.473967	0.613752	0.212469	0.437821	0.51657	0.056754	1.64624
rno-let-7b	miRNA	0.952123	1.80782	1.37381	0.734888	0.667478	0.612199	0.67723	0.815172	1.59219	0.270376	0.593003	0.997114	0.47831	1.24332
rno-let-7b-5p	miRNA	0.952123	1.80782	1.37381	0.734888	0.666664	0.612199	0.67723	0.815172	1.59219	0.270232	0.592781	0.996761	0.478383	1.24333
rno-let-7c-1	miRNA	0.924454	1.64675	1.11295	0.722301	0.581683	0.609686	0.47114	0.773935	1.41414	0.267351	0.626545	1.23518	0.594094	1.16906
rno-let-7c-2	miRNA	0.943348	1.69472	1.13762	0.740168	0.598452	0.621499	0.481231	0.801054	1.45078	0.274842	0.643986	1.26696	0.601419	1.16608
rno-let-7c-2-3p	miRNA	0.000672511	0.00170814	0	0.00446504	0.00569869	0.00100509	0	0.0016968	0.0011452	0.00331282	0.00559109	0.0125394	0.419693	0.557929
rno-let-7c-5p	miRNA	0.942676	1.69301	1.13762	0.735699	0.592754	0.620493	0.481231	0.799357	1.44963	0.271528	0.638397	1.25443	0.595889	1.1691
rno-let-7d	miRNA	0.302301	0.498646	0.160696	0.218436	0.198942	0.187983	0.0913602	0.194331	0.358402	0.0854196	0.249321	0.377053	0.641053	1.15571
rno-let-7d-3p	miRNA	0.0175413	0.0813971	0.0366201	0.0491295	0.0376067	0.0356875	0.00478102	0.00621336	0.0337796	0.0103715	0.0588083	0.0895391	0.59569	1.26777
rno-let-7d-5p	miRNA	0.28476	0.417249	0.124076	0.16931	0.161336	0.152296	0.0865792	0.188117	0.324623	0.0750481	0.190513	0.287513	0.682716	1.13592
rno-let-7e	miRNA	0.0344101	0.0676886	0.0298958	0.111247	0.128775	0.0462409	0.0154034	0.0186401	0.0503813	0.0302503	0.0465101	0.0256085	0.0733603	2.23914
rno-let-7e-5p	miRNA	0.0344101	0.0676886	0.0298958	0.110843	0.127634	0.0459896	0.0154034	0.0186401	0.0503813	0.0298181	0.046062	0.0215449	0.0688173	2.29014
rno-let-7f-1	miRNA	0.442656	0.669156	0.203303	0.422257	0.436955	0.223669	0.0929539	0.338386	0.386456	0.108179	0.24798	0.309058	0.107822	1.61698
rno-let-7f-2	miRNA	0.464929	0.750553	0.230211	0.431595	0.443793	0.235732	0.104108	0.353073	0.41451	0.113077	0.253345	0.325659	0.113628	1.63503
rno-let-7f-5p	miRNA	0.464929	0.750553	0.230211	0.431595	0.443793	0.235481	0.104108	0.353073	0.41451	0.112645	0.253123	0.323893	0.111766	1.6374
rno-let-7g	miRNA	0.157896	0.194496	0.0695145	0.199353	0.22043	0.122139	0.155099	0.170605	0.312602	0.220824	0.368056	0.618296	0.0949042	0.522264
rno-let-7g-5p	miRNA	0.157896	0.194496	0.0695145	0.199353	0.22043	0.122139	0.155099	0.170605	0.312602	0.220824	0.368056	0.618296	0.0949042	0.522264
rno-let-7i	miRNA	0.894759	1.5148	0.846108	1.52134	1.34196	0.766005	0.340473	1.09198	0.794094	0.450003	0.898004	0.980866	0.065249	1.51138
rno-let-7i-5p	miRNA	0.894759	1.5148	0.846108	1.52094	1.34196	0.764998	0.340473	1.09198	0.794094	0.449859	0.897556	0.980866	0.065298	1.51126
rno-mir-1	miRNA	0.0647772	0.0291252	0.0142058	0.0146177	0.0224655	0.0299059	0.0148722	0.0141235	0.0137424	0.000864213	0.00916733	0.00953752	0.0570515	2.81023
rno-mir-100	miRNA	0.024971	0.027417	0.0224244	0.0146177	0.0105815	0.0183451	0.00318735	0.00508546	0.0183231	0.00518528	0.00804857	0.0155412	0.0167105	2.13752
rno-miR-100-5p	miRNA	0.024971	0.027417	0.0224244	0.0146177	0.0105815	0.0183451	0.00318735	0.00508546	0.0183231	0.00504124	0.00804857	0.0155412	0.0165944	2.1431
rno-mir-101a	miRNA	0.0337376	0.0548341	0.0239186	0.0450685	0.0250704	0.0366926	0.0196532	0.0242895	0.0372152	0.0344273	0.0552321	0.0824737	0.614805	0.865889
rno-miR-101a-3p	miRNA	0.0337376	0.0548341	0.0239186	0.0450685	0.0239315	0.03619	0.0196532	0.0242895	0.0372152	0.0342832	0.0552321	0.0824737	0.597717	0.859898
rno-mir-101b	miRNA	0.0283415	0.0659659	0.0261601	0.0215172	0.00879028	0.0231216	0.0584285	0.038413	0.0681281	0.0972314	0.0885478	0.176606	0.0294365	0.329753
rno-miR-101b-3p	miRNA	0.0283415	0.0659659	0.0261601	0.0215172	0.00879028	0.0231216	0.0584285	0.038413	0.0681281	0.0967993	0.0885478	0.176606	0.0295919	0.330023
rno-mir-103-1	miRNA	0.470998	1.07783	0.946266	0.54203	0.435814	0.335503	0.10092	0.333864	0.69161	0.182076	0.41613	0.414315	0.0960172	1.78055
rno-mir-103-2	miRNA	0.470325	1.07783	0.946266	0.541626	0.436303	0.335252	0.100389	0.333864	0.69161	0.18222	0.415908	0.414315	0.096108	1.78066
rno-miR-103-3p	miRNA	0.470325	1.07783	0.946266	0.541626	0.436303	0.335252	0.100389	0.333864	0.69161	0.18222	0.415908	0.414315	0.096108	1.78066
rno-mir-106b	miRNA	0.0182218	0.026563	0.0119543	0.0300468	0.0268616	0.0145761	0.0100912	0.0209008	0.011452	0.00907517	0.0290688	0.0549251	0.88241	0.946209
rno-miR-106b-3p	miRNA	0.0121452	0.02057	0.00896571	0.0223322	0.0231177	0.0120633	0.00743714	0.0129907	0.00858528	0.00792289	0.0187827	0.0362032	0.822811	1.07911
rno-miR-106b-5p	miRNA	0.00607661	0.00599296	0.00298857	0.00771458	0.00374389	0.00276399	0.00265612	0.00791017	0.0028593	0.00115228	0.0102861	0.0187196	0.431746	0.671826
rno-mir-107	miRNA	0.432536	1.01786	0.901417	0.394241	0.219942	0.294288	0.0887041	0.310703	0.670428	0.131371	0.342118	0.365926	0.195969	1.70763
rno-miR-107-3p	miRNA	0.432536	1.01786	0.901417	0.394241	0.219942	0.294288	0.0887041	0.310703	0.670428	0.131371	0.342118	0.365926	0.195969	1.70763
rno-mir-10a	miRNA	0.369104	0.642593	0.330368	0.274468	0.357834	0.280465	0.533816	0.185857	0.507832	0.308261	0.521452	0.525048	0.525058	0.873199
rno-miR-10a-3p	miRNA	0.00674912	0.00428482	0.00523	0	0.00374389	0.000502544	0.00531224	0.00338866	0.00343559	0.00374492	0.00268286	0.00512079	0.664546	0.865963
rno-miR-10a-5p	miRNA	0.362355	0.638308	0.325138	0.274468	0.35409	0.279963	0.528504	0.182468	0.504396	0.304515	0.518766	0.519925	0.523079	0.873268
rno-mir-10b	miRNA	0.642392	1.31689	1.02475	0.481536	0.474073	0.448091	0.162536	0.438374	1.38723	0.0947828	0.29449	1.91723	0.966104	1.02167
rno-miR-10b-3p	miRNA	0.00135303	0.00428482	0.00373571	0.00121902	0	0.0017589	0	0.000563952	0.0011452	0.000432106	0.00156409	0.00459105	0.491228	1.48878
rno-miR-10b-5p	miRNA	0.641047	1.3126	1.02101	0.480317	0.474073	0.446332	0.162536	0.43781	1.38609	0.0943507	0.292925	1.91263	0.966029	1.02077
rno-mir-1199	miRNA	0	0.000854069	0	0	0	0	0	0	0	0	0	0.000176579	0.470935	4.83675
rno-mir-122	miRNA	0.258444	0.505507	0.165189	0.103128	0.0577944	0.0532788	3.62411	1.20271	2.05422	1.52776	1.10328	2.50797	0.0051589	0.0951196
rno-miR-122-3p	miRNA	0	0	0.00149428	0	0	0	0.0021249	0.00226075	0.0011452	0.00561738	0.00201214	0.011833	0.0642453	0.0597871
rno-miR-1224	miRNA	0.000672511	0.000854069	0.000747142	0.00040751	0.0011389	0.000502544	0	0.000563952	0.000568904	0	0	0	0.00792922	3.81573
rno-mir-1224	miRNA	0.000672511	0.000854069	0.000747142	0.00040751	0.0011389	0.000502544	0	0.000563952	0.000568904	0	0	0	0.00792922	3.81573
rno-miR-122-5p	miRNA	0.258444	0.505507	0.163695	0.103128	0.0577944	0.0532788	3.62198	1.20045	2.05308	1.52215	1.10126	2.49614	0.00513011	0.0951932
rno-mir-1247	miRNA	0	0	0	0	0.000163599	0	0	0	0.0017141	0	0.000670714	0.00211895	0.120691	0.0363249
rno-miR-1247-3p	miRNA	0	0	0	0	0.000163599	0	0	0	0.0017141	0	0	0.000529737	0.27409	0.0729102
rno-mir-125a	miRNA	0.0134982	0.0214241	0.0119543	0.0186752	0.0258842	0.0110583	0.0159347	0.00508546	0.024618	0.0172852	0.0301876	0.0492723	0.355241	0.719848
rno-miR-125a-3p	miRNA	0.0108002	0.0128545	0.00971285	0.00446504	0.00602379	0.00301526	0.0100912	0.00508546	0.0108757	0.00432106	0.00492038	0.00688658	0.699662	1.11122
rno-miR-125a-5p	miRNA	0.00269805	0.00856964	0.00224143	0.0142101	0.0198626	0.00804299	0.00584347	0	0.0137424	0.0129641	0.0245965	0.0423857	0.314709	0.558863
rno-mir-125b-1	miRNA	0.00135303	0.00257668	0	0.00162301	0.0016276	0.00125636	0.00106245	0	0.00229039	0.000720177	0.00089338	0.00476763	0.794417	0.86672
rno-miR-125b-1-3p	miRNA	0.000672511	0.000854069	0	0.000811507	0.0013025	0.000753816	0.000531224	0	0.0011452	0.000288071	0.000448048	0.000176579	0.233429	1.69726
rno-mir-125b-2	miRNA	0.00337056	0.00771557	0.0157001	0.00649557	0.00797648	0.00577926	0.0021249	0.00226075	0.00687118	0.00950728	0.00559109	0.0294932	0.755708	0.842236
rno-miR-125b-2-3p	miRNA	0.00269805	0.00599296	0.0157001	0.00568406	0.00765138	0.00552798	0.00159367	0.00226075	0.00572598	0.00921921	0.00514305	0.0249022	0.821221	0.88555
rno-miR-125b-5p	miRNA	0.000672511	0.00170814	0	0.000811507	0.0003251	0.000502544	0.000531224	0	0.0011452	0.000432106	0.000448048	0.00459105	0.505577	0.562396
rno-mir-126a	miRNA	0.0593811	0.126807	0.0485844	0.0941945	0.0392343	0.0578017	0.0265571	0.029375	0.0692733	0.0338511	0.103754	0.165303	0.988165	0.995071
rno-miR-126a-3p	miRNA	0.00269805	0.00942371	0.00298857	0.00162301	0.000813798	0.00402035	0.00106245	0.00282471	0.0011452	0.00187246	0.00402428	0.00635684	0.648064	1.24769
rno-miR-126a-5p	miRNA	0.056683	0.118238	0.0455959	0.0925715	0.0384205	0.0542839	0.0260259	0.0271142	0.0681281	0.0319787	0.0997273	0.158944	0.966041	0.98513
rno-mir-127	miRNA	0.000672511	0.00257668	0.00149428	0.00040751	0.000977397	0.000251272	0	0	0.0011452	0	0	0.00317842	0.605682	1.47554
rno-miR-127-3p	miRNA	0.000672511	0.00257668	0.00149428	0.00040751	0.000977397	0.000251272	0	0	0.0011452	0	0	0.00317842	0.605682	1.47554
rno-mir-128-1	miRNA	0.42714	1.37428	1.02026	0.515233	0.515262	0.61245	0.107295	0.614064	0.52272	0.108179	0.596582	0.881613	0.199073	1.57736
rno-miR-128-1-5p	miRNA	0	0	0.00149428	0	0.0006502	0	0	0	0	0.000144035	0	0	0.242767	14.8886
rno-mir-128-2	miRNA	0.41297	1.3186	0.991862	0.483971	0.489376	0.582293	0.100389	0.593727	0.50382	0.100833	0.577352	0.835166	0.201397	1.57824
rno-miR-128-3p	miRNA	0.41297	1.3186	0.991862	0.483971	0.489214	0.582293	0.100389	0.593727	0.50382	0.100833	0.577352	0.835166	0.201411	1.57818
rno-mir-129-1	miRNA	0	0.00170814	0	0	0.0013025	0.000251272	0	0	0.0011452	0	0.000222666	0.000176579	0.448755	2.11203
rno-mir-129-2	miRNA	0	0.00170814	0	0	0.0013025	0.000251272	0	0	0.0011452	0	0.000448048	0.000176579	0.510384	1.84307
rno-miR-129-5p	miRNA	0	0.00170814	0	0	0.0013025	0.000251272	0	0	0.0011452	0	0.000222666	0.000176579	0.448755	2.11203
rno-mir-1306	miRNA	0.00202554	0.000854069	0.00224143	0.00121902	0	0.000753816	0	0	0.000568904	0	0.000670714	0.00353158	0.573881	1.48681
rno-miR-1306-3p	miRNA	0.00135303	0.000854069	0.00224143	0	0	0	0	0	0.000568904	0	0	0.000353158	0.186655	4.82454
rno-miR-1306-5p	miRNA	0.000672511	0	0	0.00121902	0	0.000753816	0	0	0	0	0.000670714	0.00317842	0.731037	0.687257
rno-mir-130a	miRNA	0.0323926	0.0771123	0.0381244	0.051564	0.0335377	0.044482	0.0276195	0.0214648	0.0463768	0.0411979	0.0751308	0.0812376	0.835041	0.946031
rno-miR-130a-3p	miRNA	0.0323926	0.0771123	0.0381244	0.051564	0.0335377	0.044482	0.0276195	0.0214648	0.0463768	0.0411979	0.0751308	0.0812376	0.835041	0.946031
rno-mir-130b	miRNA	0.0438573	0.108814	0.066526	0.0316698	0.0361406	0.0449845	0.00902874	0.028811	0.0435101	0.00806692	0.0406963	0.0455641	0.093231	1.88979
rno-miR-130b-3p	miRNA	0.0438573	0.108814	0.066526	0.0292318	0.0301189	0.044482	0.00902874	0.028811	0.0435101	0.00691464	0.0375654	0.0446813	0.10979	1.89448
rno-mir-132	miRNA	0.00202554	0.000854069	0.000747142	0.00487255	0.00390749	0.00276399	0.000531224	0.000563952	0.0017141	0.00172843	0.00335357	0.003355	0.456224	1.34896
rno-miR-132-3p	miRNA	0.00202554	0.000854069	0.000747142	0.00446504	0.00358239	0.00226145	0.000531224	0.000563952	0.0017141	0.00172843	0.00335357	0.003355	0.583124	1.23913
rno-mir-133a	miRNA	0.120115	0.108814	0.0433544	0.092164	0.113472	0.119626	0.0345254	0.0310718	0.0194683	0.00561738	0.036224	0.0388541	0.000986412	3.60486
rno-miR-133a-3p	miRNA	0.120115	0.10796	0.0433544	0.092164	0.113145	0.119626	0.0345254	0.0310718	0.0188921	0.00561738	0.0357759	0.0383244	0.000973173	3.63179
rno-miR-133a-5p	miRNA	0	0.000854069	0	0	0.0003251	0	0	0	0.000568904	0	0.000448048	0.000529737	0.746632	0.762383
rno-mir-133b	miRNA	0	0.00170814	0	0.00284203	0.00358239	0.00326654	0.000531224	0	0	0	0.000670714	0.00176579	0.0904432	3.84102
rno-miR-133b-3p	miRNA	0	0.00170814	0	0.00284203	0.00358239	0.00326654	0.000531224	0	0	0	0.000670714	0.00176579	0.0904432	3.84102
rno-mir-136	miRNA	0	0	0.000747142	0	0	0.000251272	0	0	0	0	0.000222666	0.00211895	0.565071	0.426379
rno-miR-136-5p	miRNA	0	0	0.000747142	0	0	0.000251272	0	0	0	0	0	0.000706316	0.78392	1.41355
rno-mir-138-1	miRNA	0	0	0	0.00162301	0.0006502	0.00100509	0.000531224	0.000563952	0	0.000864213	0.00290824	0.00883121	0.266589	0.239312
rno-mir-138-2	miRNA	0	0	0.000747142	0.000811507	0	0.00100509	0	0.000563952	0	0.000576142	0.00134143	0.00635684	0.348577	0.290069
rno-miR-138-5p	miRNA	0	0	0	0.000811507	0	0.00100509	0.000531224	0.000563952	0	0.000864213	0.00246019	0.00741631	0.2062	0.153482
rno-mir-139	miRNA	0.00269805	0.00513889	0.00224143	0.00040751	0.00260499	0.00125636	0.000531224	0	0.000568904	0.000432106	0.00536571	0.00423789	0.656479	1.28838
rno-miR-139-3p	miRNA	0.000672511	0.00170814	0.000747142	0.00040751	0.000488699	0.000251272	0	0	0.000568904	0	0.000448048	0.00211895	0.64427	1.36333
rno-miR-139-5p	miRNA	0.00202554	0.00343075	0.00149428	0	0.0021163	0.00100509	0.000531224	0	0	0.000432106	0.00492038	0.00211895	0.712164	1.25858
rno-miR-1-3p	miRNA	0.0647772	0.0291252	0.0142058	0.0146177	0.0224655	0.0299059	0.0148722	0.0141235	0.0137424	0.000864213	0.00916733	0.00953752	0.0570515	2.81023
rno-mir-140	miRNA	0.193659	0.234753	0.133042	0.791324	0.440863	0.528512	0.038244	0.0553613	0.0698496	0.209588	0.387958	0.648318	0.309482	1.64771
rno-miR-140-3p	miRNA	0.190961	0.227052	0.133042	0.788078	0.438746	0.527507	0.038244	0.0536694	0.0687044	0.208868	0.384156	0.643902	0.311194	1.6496
rno-miR-140-5p	miRNA	0.00269805	0.00771557	0.00224143	0.00324954	0.00293009	0.0017589	0	0.0016968	0.0011452	0.000720177	0.00424967	0.00512079	0.321703	1.59237
rno-mir-141	miRNA	0.00269805	0	0.00523	0.0089336	0.00667399	0.00427162	0	0.000563952	0	0.00172843	0.0147584	0.0180133	0.747623	0.79304
rno-miR-141-3p	miRNA	0.00269805	0	0.00523	0.0089336	0.00667399	0.00427162	0	0.000563952	0	0.00172843	0.0147584	0.0176602	0.755	0.801109
rno-mir-142	miRNA	0.147776	0.410402	0.189108	0.380843	0.174684	0.366165	0.0355879	0.102812	0.215267	0.0531538	0.376776	0.557014	0.588078	1.24494
rno-miR-142-3p	miRNA	0.00269805	0.00513889	0	0.0089336	0.00276859	0.00653307	0	0.00226075	0.00229039	0.00158439	0.00492038	0.0097141	0.652238	1.25528
rno-miR-142-5p	miRNA	0.144406	0.406117	0.189108	0.371909	0.171917	0.359378	0.0355879	0.100557	0.212408	0.0515684	0.371187	0.547476	0.588583	1.24572
rno-mir-143	miRNA	0.234826	0.470375	0.390917	0.304919	0.520145	0.568471	1.34384	0.235005	0.547338	1.30752	1.15873	1.55077	0.0338596	0.40527
rno-miR-143-3p	miRNA	0.234826	0.470375	0.389423	0.304104	0.519984	0.568471	1.34384	0.234441	0.547338	1.30752	1.15873	1.54936	0.0338312	0.404998
rno-miR-143-5p	miRNA	0	0	0.00149428	0.000811507	0.000163599	0	0	0	0	0	0	0.00123605	0.541349	1.9978
rno-mir-144	miRNA	0.0141708	0.0351326	0.0171944	0.0272048	0.0112338	0.020104	0.00318735	0.00903807	0.011452	0.00475317	0.0152065	0.0434452	0.397763	1.43589
rno-miR-144-3p	miRNA	0.00742163	0.0239863	0.0112071	0.0186752	0.00716268	0.016335	0.00265612	0.00621336	0.00801638	0.00187246	0.0078259	0.0234895	0.203262	1.69326
rno-miR-144-5p	miRNA	0.00674912	0.0111318	0.00597714	0.00852609	0.00406899	0.00376908	0.000531224	0.00282471	0.00343559	0.00288071	0.00737785	0.0199557	0.870219	1.08692
rno-mir-145	miRNA	0.000672511	0.00170814	0.00149428	0.000811507	0.00667399	0.0062818	0.0233718	0.0011279	0.00229039	0.0463832	0.0313036	0.0436218	0.0418453	0.119125
rno-miR-145-3p	miRNA	0	0.000854069	0.000747142	0	0.00455769	0.00427162	0.0021249	0.000563952	0.000568904	0.00864306	0.00514305	0.00812489	0.192558	0.414424
rno-miR-145-5p	miRNA	0.000672511	0.000854069	0.000747142	0.000811507	0.0021163	0.00201018	0.0212469	0.000563952	0.0017141	0.0377401	0.0261633	0.0354969	0.0327403	0.0586674
rno-mir-146a	miRNA	0.270589	0.583474	0.305702	0.416573	0.355879	0.231963	0.0934851	0.128799	0.377294	0.108611	0.329149	0.539707	0.306601	1.3723
rno-miR-146a-5p	miRNA	0.270589	0.583474	0.305702	0.416573	0.355879	0.231712	0.0934851	0.128799	0.377294	0.108611	0.329149	0.539353	0.306464	1.37245
rno-mir-146b	miRNA	0.0917737	0.277601	0.271324	0.172152	0.139682	0.157321	0.0387752	0.128799	0.196375	0.0174302	0.103306	0.202212	0.136228	1.61575
rno-miR-146b-3p	miRNA	0.000672511	0.00343075	0.000747142	0.000811507	0	0	0	0.000563952	0	0.000288071	0	0.000176579	0.199427	5.50447
rno-miR-146b-5p	miRNA	0.0910932	0.27417	0.270577	0.17134	0.139682	0.157321	0.0387752	0.128235	0.196375	0.0171412	0.103306	0.202036	0.139407	1.60991
rno-mir-147	miRNA	0	0.00343075	0	0.00203052	0.000813798	0.00201018	0	0	0.000568904	0.000720177	0.00760323	0.00406131	0.587337	0.639608
rno-miR-147	miRNA	0	0.00343075	0	0.00203052	0.000813798	0.00125636	0	0	0.000568904	0.000576142	0.00626181	0.00282526	0.704151	0.736058
rno-mir-148a	miRNA	0.556695	1.72043	1.06212	0.345519	0.241107	0.42271	0.270891	0.645136	0.750584	0.159748	0.528159	0.820861	0.467206	1.36947
rno-miR-148a-3p	miRNA	0.553997	1.71443	1.05988	0.338616	0.238177	0.415924	0.270891	0.644003	0.747149	0.15874	0.525028	0.818565	0.473538	1.36552
rno-miR-148a-5p	miRNA	0.00269805	0.00599296	0.00224143	0.00690308	0.00293009	0.00678435	0	0.0011279	0.00343559	0.00100825	0.0031309	0.00229553	0.0291875	2.50496
rno-mir-148b	miRNA	0.0128177	0.027417	0.00672428	0.0166482	0.0125363	0.0128172	0.00265612	0.00677732	0.00858528	0.0063385	0.0149811	0.0213683	0.264634	1.46542
rno-miR-148b-3p	miRNA	0.0121452	0.027417	0.00672428	0.0133986	0.00976768	0.00955062	0.00265612	0.00621336	0.00858528	0.00561738	0.0145358	0.017307	0.311211	1.43865
rno-miR-148b-5p	miRNA	0.000672511	0	0	0.00324954	0.00276859	0.00326654	0	0.000563952	0	0.000720177	0.000448048	0.00406131	0.462588	1.71868
rno-mir-149	miRNA	0	0.00257668	0	0.00121902	0.000813798	0.000753816	0	0	0.000568904	0.000144035	0.00380162	0.00105947	0.962034	0.962196
rno-miR-149-5p	miRNA	0	0.00170814	0	0.00121902	0.000813798	0.000753816	0	0	0.000568904	0.000144035	0.00380162	0.00105947	0.792446	0.806377
rno-mir-150	miRNA	0.0256435	0.0908208	0.0298958	0.0483145	0.0280005	0.0329212	0.00371857	0.00734621	0.0194683	0.00259264	0.0382361	0.0512147	0.12233	2.0852
rno-miR-150-3p	miRNA	0.0101197	0.0376948	0.0142058	0.0276088	0.0148141	0.0198528	0.000531224	0.00226075	0.00629489	0.000864213	0.0154291	0.0111267	0.0166945	3.40472
rno-miR-150-5p	miRNA	0.0155238	0.053126	0.0127115	0.0207057	0.0131865	0.0128172	0.00318735	0.00508546	0.0131661	0.00144035	0.022807	0.0400902	0.44935	1.49307
rno-mir-151	miRNA	0.0701813	0.191919	0.210785	0.224931	0.191127	0.173156	0.0223093	0.0474511	0.0961818	0.0535859	0.148027	0.27568	0.152942	1.65118
rno-miR-151-3p	miRNA	0.0647772	0.179065	0.210028	0.219655	0.182824	0.167123	0.0185908	0.0451953	0.0898869	0.0504162	0.143109	0.266851	0.151777	1.66676
rno-miR-151-5p	miRNA	0.0053961	0.0128545	0.000747142	0.00527655	0.00830368	0.00603053	0.00371857	0.00226075	0.00629489	0.00316878	0.00492038	0.00883121	0.435035	1.32245
rno-mir-152	miRNA	0.0141708	0.0231322	0.0149529	0.0146177	0.013025	0.00653307	0.0185908	0.00452151	0.0154565	0.0157008	0.0212429	0.0309058	0.446136	0.812188
rno-miR-152-3p	miRNA	0.0134982	0.0231322	0.0149529	0.0146177	0.0123727	0.00577926	0.0185908	0.00452151	0.0154565	0.0154127	0.0210202	0.0298464	0.426243	0.804526
rno-miR-152-5p	miRNA	0.000672511	0	0	0	0.0006502	0.000753816	0	0	0	0.000288071	0.000222666	0.00105947	0.721065	1.32245
rno-mir-155	miRNA	0.0182218	0.02057	0.00971285	0.0401959	0.0195354	0.00904808	0.00478102	0.0112988	0.0166017	0.00662657	0.0140877	0.0171304	0.172107	1.66299
rno-miR-155-5p	miRNA	0.0182218	0.02057	0.00971285	0.0401959	0.0195354	0.00904808	0.00478102	0.0112988	0.0166017	0.00662657	0.0140877	0.0171304	0.172107	1.66299
rno-mir-15b	miRNA	0.00135303	0.0111318	0.00672428	0.0089336	0.00911748	0.00527671	0.00159367	0.00621336	0.00514969	0.00187246	0.00693252	0.0104204	0.398446	1.32176
rno-miR-15b-3p	miRNA	0	0.000854069	0	0.00162301	0.000977397	0.00100509	0	0.000563952	0.000568904	0.000144035	0.00111876	0.00211895	0.982899	0.98781
rno-miR-15b-5p	miRNA	0.00135303	0.0102778	0.00672428	0.00730707	0.00814008	0.00427162	0.00159367	0.00564941	0.00458079	0.00172843	0.00581376	0.00830147	0.319693	1.37612
rno-mir-16	miRNA	0.22875	0.655447	0.217509	0.274872	0.192591	0.302582	0.11473	0.241782	0.372714	0.103426	0.462641	0.963204	0.678512	0.82876
rno-miR-16-3p	miRNA	0	0.00170814	0.000747142	0.000811507	0.0021163	0.00100509	0.000531224	0.0011279	0.000568904	0.000144035	0.00089338	0.003355	0.944871	0.964915
rno-miR-16-5p	miRNA	0.22875	0.653724	0.216762	0.274061	0.190475	0.301577	0.114199	0.240654	0.372145	0.103282	0.461747	0.959849	0.677619	0.828353
rno-mir-17-1	miRNA	0.0917737	0.0942515	0.0433544	0.0414149	0.0232813	0.0291521	0.0339942	0.108462	0.0629784	0.0159889	0.0404736	0.0724087	0.924447	0.966864
rno-miR-17-1-3p	miRNA	0	0.00257668	0.000747142	0.000811507	0.000488699	0.000502544	0	0	0	0.000432106	0	0.000706316	0.133639	4.50323
rno-mir-17-2	miRNA	0.0917737	0.0908208	0.0426073	0.0393844	0.0236064	0.0278958	0.0339942	0.105637	0.0601118	0.0152687	0.0406963	0.0718789	0.91844	0.964899
rno-miR-17-2-3p	miRNA	0	0.00170814	0	0	0.0013025	0.000251272	0	0	0	0	0.00134143	0.000529737	0.559527	1.74325
rno-miR-17-5p	miRNA	0.0917737	0.0891126	0.0426073	0.0393844	0.0223039	0.0276445	0.0339942	0.105637	0.0601118	0.0152687	0.0393549	0.0713492	0.905538	0.960428
rno-mir-181a-1	miRNA	0.296905	0.651162	0.46342	0.449866	0.366136	0.270666	0.0855168	0.164956	0.208973	0.110773	0.170166	0.217047	0.00480176	2.60923
rno-miR-181a-1-3p	miRNA	0	0.000854069	0	0.00487255	0.00341879	0.00125636	0.000531224	0.00226075	0	0.000288071	0.00111876	0.000706316	0.333538	2.12059
rno-mir-181a-2	miRNA	0.29825	0.650308	0.464167	0.447024	0.367277	0.269912	0.0849855	0.162695	0.210118	0.111349	0.170166	0.216871	0.004613	2.61136
rno-miR-181a-2-3p	miRNA	0.00135303	0	0.000747142	0.00203052	0.00455769	0.00100509	0	0	0.0011452	0.000864213	0.00111876	0.000529737	0.189169	2.65
rno-miR-181a-5p	miRNA	0.296905	0.650308	0.46342	0.444994	0.362717	0.268904	0.0849855	0.162695	0.208973	0.110485	0.169047	0.216341	0.00482219	2.61121
rno-mir-181b-1	miRNA	0.053985	0.0839593	0.0455959	0.142105	0.100611	0.0595606	0.0159347	0.0248584	0.0314892	0.0325548	0.0494183	0.0448578	0.0216286	2.4399
rno-mir-181b-2	miRNA	0.0593811	0.0882441	0.0485844	0.154692	0.114286	0.0640858	0.0175283	0.0271142	0.0343485	0.0350034	0.0559028	0.0482128	0.0237035	2.42664
rno-miR-181b-5p	miRNA	0.0593811	0.0882441	0.0485844	0.154692	0.113959	0.0640858	0.0175283	0.0271142	0.0343485	0.0348594	0.0559028	0.0482128	0.0234267	2.42674
rno-mir-181c	miRNA	0.0317121	0.08739	0.0493316	0.0572481	0.0442807	0.0555403	0.00371857	0.0209008	0.0206135	0.00777885	0.0230324	0.0494489	0.00791818	2.59379
rno-miR-181c-3p	miRNA	0.00337056	0.00513889	0.00224143	0.00568406	0.00439619	0.0062818	0	0.0011279	0.00229039	0.00158439	0.00559109	0.00812489	0.351343	1.44844
rno-miR-181c-5p	miRNA	0.0283415	0.0822511	0.0470902	0.051564	0.0398866	0.0492585	0.00371857	0.0197729	0.0183231	0.00619446	0.0174413	0.0413263	0.0066348	2.79454
rno-mir-181d	miRNA	0.0337376	0.0728274	0.0485844	0.0507525	0.0439556	0.0588068	0.00902874	0.0327636	0.0211824	0.0174302	0.050089	0.095013	0.357507	1.36876
rno-miR-181d-3p	miRNA	0	0.000854069	0	0	0	0	0	0	0	0	0.000222666	0	0.504024	3.83565
rno-miR-181d-5p	miRNA	0.0337376	0.0719734	0.0485844	0.0507525	0.0439556	0.0588068	0.00902874	0.0327636	0.0211824	0.0174302	0.0498636	0.095013	0.356223	1.36634
rno-miR-182	miRNA	0.0168688	0.0308478	0.0194358	0.0263898	0.0141639	0.013571	0.0552411	0.0248584	0.0629784	0.0538739	0.0527719	0.0792952	0.00353318	0.368602
rno-mir-182	miRNA	0.0168688	0.0308478	0.0194358	0.0263898	0.014489	0.013571	0.0552411	0.0248584	0.0629784	0.0538739	0.0527719	0.0805313	0.00387957	0.368207
rno-mir-183	miRNA	0.00135303	0.00513889	0.00523	0.0105566	0.00472129	0.00201018	0.0021249	0.0011279	0.00916157	0.0145485	0.0152065	0.0266679	0.154636	0.421428
rno-miR-183-5p	miRNA	0.00135303	0.00513889	0.00523	0.0105566	0.00472129	0.00201018	0.0021249	0.0011279	0.00916157	0.0145485	0.0149811	0.0264914	0.157351	0.423904
rno-mir-1839	miRNA	0.0121452	0.0137085	0.0142058	0.0093376	0.00325519	0.00653307	0.00106245	0.0101709	0.00629489	0.00576142	0.0127463	0.0213683	0.933502	1.03103
rno-miR-1839-5p	miRNA	0.0121452	0.0137085	0.0142058	0.0093376	0.00325519	0.00653307	0.00106245	0.0101709	0.00629489	0.00561738	0.0118502	0.0201323	0.839419	1.0736
rno-miR-184	miRNA	0	0.000854069	0.000747142	0	0.000813798	0.000502544	0	0	0.0011452	0.000144035	0.00111876	0.000706316	0.906691	0.936822
rno-mir-184	miRNA	0	0.000854069	0.000747142	0	0.000813798	0.000502544	0	0	0.0011452	0.000144035	0.00111876	0.000706316	0.906691	0.936822
rno-mir-1843a	miRNA	0.00269805	0.0179933	0.00747142	0.00690308	0.00586019	0.00728917	0.00159367	0.00226075	0.00629489	0.00705867	0.0105088	0.0204854	0.997802	1.00027
rno-miR-1843a-3p	miRNA	0.000672511	0	0.00149428	0	0.0003251	0	0.000531224	0	0.0011452	0.000720177	0.00156409	0.00459105	0.201662	0.29139
rno-miR-1843a-5p	miRNA	0.00202554	0.0179933	0.00597714	0.00690308	0.00553509	0.00728917	0.00106245	0.00226075	0.00514969	0.00662657	0.00894466	0.0158944	0.763849	1.14484
rno-mir-1843b	miRNA	0.00269805	0.00942371	0.00298857	0.00568406	0.00227989	0.00301526	0	0.0016968	0.0011452	0.00158439	0.004695	0.00741631	0.342381	1.57758
rno-miR-1843b-5p	miRNA	0.00269805	0.00942371	0.00298857	0.00568406	0.00227989	0.00301526	0	0.0016968	0.0011452	0.00158439	0.00447233	0.00741631	0.328445	1.59911
rno-mir-185	miRNA	0.024971	0.0188474	0.00298857	0.0121796	0.00455769	0.0100532	0.00743714	0.0101709	0.0148876	0.00172843	0.0158772	0.0268445	0.920969	0.956485
rno-miR-185-3p	miRNA	0.000672511	0	0	0.000811507	0.000163599	0.000753816	0	0	0.000568904	0	0.00201214	0.000706316	0.690057	0.730504
rno-miR-185-5p	miRNA	0.0242904	0.0188474	0.00298857	0.0113681	0.00439619	0.00929935	0.00743714	0.0101709	0.0143113	0.00172843	0.0138623	0.0261382	0.934819	0.966622
rno-mir-186	miRNA	0.0114727	0.0591189	0.00821857	0.0373539	0.0218153	0.0341776	0.00743714	0.0163843	0.0211824	0.00777885	0.0364466	0.0577504	0.712824	1.1713
rno-miR-186-5p	miRNA	0.0114727	0.0591189	0.00821857	0.0373539	0.0218153	0.0341776	0.00743714	0.0163843	0.0211824	0.00777885	0.0364466	0.0577504	0.712824	1.1713
rno-mir-187	miRNA	0	0	0	0	0	0	0	0	0.0011452	0.000144035	0.00223481	0.000706316	0.001	0
rno-miR-187-3p	miRNA	0	0	0	0	0	0	0	0	0.0011452	0	0.00201214	0.000706316	0.001	0
rno-mir-188	miRNA	0.000672511	0.00170814	0.000747142	0.00040751	0	0.00201018	0	0	0	0	0.00156409	0.00229553	0.604457	1.43679
rno-miR-188-5p	miRNA	0.000672511	0.00170814	0.000747142	0.00040751	0	0.00201018	0	0	0	0	0.00156409	0.00229553	0.604457	1.43679
rno-mir-18a	miRNA	0	0	0	0.000811507	0.0017912	0.00251272	0	0.0011279	0	0.000432106	0.000448048	0.00300184	0.978134	1.02106
rno-miR-18a-3p	miRNA	0	0	0	0	0.000977397	0.000502544	0	0.000563952	0	0.000432106	0	0.00158921	0.559563	0.572452
rno-miR-18a-5p	miRNA	0	0	0	0.000811507	0.000813798	0.00201018	0	0.000563952	0	0	0.000448048	0.00141263	0.621941	1.4994
rno-mir-191a	miRNA	5.40434	17.4579	13.478	3.2128	2.25559	4.59326	1.37624	6.4231	8.83924	0.53211	3.14681	4.73443	0.249951	1.85223
rno-miR-191a-3p	miRNA	0.000672511	0.00942371	0.00298857	0	0.00227989	0.000502544	0.000531224	0.00226075	0.00514969	0.00100825	0.00089338	0.00459105	0.892663	1.09927
rno-miR-191a-5p	miRNA	5.40366	17.4485	13.475	3.2128	2.25331	4.59276	1.37571	6.42084	8.83408	0.531102	3.14592	4.72984	0.248528	1.85266
rno-miR-191b	miRNA	0	0.000854069	0.00298857	0	0	0	0	0.000563952	0.0028593	0.000144035	0.000448048	0.000529737	0.860055	0.845452
rno-mir-191b	miRNA	0	0.000854069	0.00298857	0	0	0	0	0.000563952	0.0028593	0.000144035	0.000448048	0.000529737	0.860055	0.845452
rno-mir-192	miRNA	1.14713	3.08187	1.98746	1.47668	0.760438	1.00249	1.32737	0.793144	2.13667	2.05382	2.27564	4.86229	0.352741	0.703109
rno-miR-192-3p	miRNA	0	0.00170814	0	0	0	0	0	0	0	0.000720177	0.000448048	0.000529737	0.995089	1.00599
rno-miR-192-5p	miRNA	1.14713	3.08015	1.98746	1.47668	0.760113	1.00249	1.32737	0.793144	2.13667	2.05296	2.27519	4.86176	0.352629	0.703053
rno-mir-193a	miRNA	0.00202554	0.000854069	0	0.00406105	0.000163599	0.00150763	0	0	0	0.00100825	0.0031309	0.00441447	0.992146	1.00681
rno-miR-193a-3p	miRNA	0.00135303	0	0	0	0	0.000502544	0	0	0	0.000864213	0.00246019	0.00317842	0.253506	0.285349
rno-miR-193a-5p	miRNA	0.000672511	0.000854069	0	0.00406105	0.000163599	0.00100509	0	0	0	0.000144035	0.000670714	0.000529737	0.199863	5.0252
rno-mir-193b	miRNA	0.00135303	0.00170814	0	0.00527655	0.0013025	0.0017589	0.00159367	0.000563952	0.0011452	0.00417703	0.004695	0.0130691	0.296434	0.451558
rno-miR-193b-3p	miRNA	0.000672511	0.000854069	0	0.00406105	0.000977397	0.00150763	0.00106245	0	0	0.00360089	0.00357895	0.0128925	0.33622	0.38196
rno-miR-193b-5p	miRNA	0.000672511	0.000854069	0	0.00121902	0.0003251	0.000251272	0.000531224	0.000563952	0.0011452	0.000576142	0.00111876	0.000176579	0.595149	0.8079
rno-mir-194-1	miRNA	0	0	0.000747142	0.000811507	0.0013025	0.00125636	0.0100912	0.0016968	0.00229039	0.00849903	0.00670714	0.0213683	0.0451207	0.0812887
rno-mir-194-2	miRNA	0.00135303	0	0	0.000811507	0.0011389	0.00125636	0.0100912	0.0016968	0.00229039	0.00864306	0.00581376	0.0211917	0.0492823	0.0916966
rno-miR-194-3p	miRNA	0.00135303	0	0	0	0.0003251	0	0	0	0	0.000432106	0	0.000176579	0.470529	2.75697
rno-miR-194-5p	miRNA	0	0	0	0.000811507	0.000813798	0.00125636	0.0100912	0.0016968	0.00229039	0.00806692	0.00581376	0.0204854	0.0427456	0.0594839
rno-mir-195	miRNA	0.000672511	0.00170814	0	0.000811507	0.000163599	0.0017589	0.00159367	0	0.000568904	0.00288071	0.00335357	0.00211895	0.18096	0.486378
rno-miR-195-3p	miRNA	0	0.000854069	0	0.000811507	0.000163599	0.00125636	0.000531224	0	0.000568904	0.00230457	0.00223481	0.00105947	0.211891	0.460598
rno-miR-195-5p	miRNA	0.000672511	0.000854069	0	0	0	0.000502544	0.00106245	0	0	0.000576142	0.00111876	0.00105947	0.294553	0.531626
rno-mir-1956	miRNA	0.000672511	0	0	0.000811507	0	0.000502544	0	0	0	0	0	0	0.001	64
rno-miR-1956-3p	miRNA	0.000672511	0	0	0.00040751	0	0	0	0	0	0	0	0	0.001	64
rno-mir-196a	miRNA	0	0	0	0.0255783	0.0260478	0.00552798	0.000531224	0	0.000568904	0.00720271	0.0127463	0.000529737	0.330364	2.64862
rno-miR-196a-5p	miRNA	0	0	0	0.0255783	0.0260478	0.00552798	0.000531224	0	0.000568904	0.00720271	0.0127463	0.000529737	0.330364	2.64862
rno-mir-196b-1	miRNA	0.00202554	0.00428482	0.00149428	0.00040751	0.000488699	0.00150763	0.000531224	0.000563952	0.0017141	0.00115228	0.00111876	0.00282526	0.588698	1.2913
rno-mir-196b-2	miRNA	0.00202554	0.00428482	0.00149428	0.00040751	0.000488699	0.00150763	0.000531224	0.000563952	0.0017141	0.00115228	0.00111876	0.00282526	0.588698	1.2913
rno-miR-196b-5p	miRNA	0.00202554	0.00428482	0.00149428	0.00040751	0.000488699	0.00150763	0.000531224	0.000563952	0.0011452	0.00115228	0.00111876	0.00282526	0.494436	1.39143
rno-mir-199a	miRNA	0.322549	0.365845	0.145006	0.13236	0.101425	0.149783	0.472734	0.108462	0.291419	0.346289	0.274365	0.258373	0.211144	0.694758
rno-miR-199a-3p	miRNA	0.321868	0.365845	0.145006	0.130329	0.101098	0.149281	0.47114	0.107334	0.289698	0.344273	0.272128	0.256254	0.21605	0.697041
rno-miR-199a-5p	miRNA	0.000672511	0	0	0.00203052	0.0003251	0.000502544	0.00159367	0.0011279	0.0017141	0.0020165	0.00223481	0.00211895	0.0091666	0.326735
rno-mir-19a	miRNA	0	0	0	0.00162301	0.0011389	0.0017589	0.000531224	0.000563952	0	0.00100825	0.00089338	0.00512079	0.501383	0.556916
rno-miR-19a-3p	miRNA	0	0	0	0.00162301	0.0011389	0.0017589	0.000531224	0.000563952	0	0.00100825	0.00089338	0.00512079	0.501383	0.556916
rno-mir-19b-1	miRNA	0.00337056	0.00513889	0.00224143	0.0101491	0.00700118	0.00904808	0.00159367	0.0016968	0.000568904	0.0044651	0.0154291	0.0211917	0.735456	0.822093
rno-mir-19b-2	miRNA	0.00337056	0.00513889	0.00224143	0.0101491	0.00700118	0.00904808	0.00159367	0.0016968	0.000568904	0.0044651	0.0156518	0.0211917	0.728991	0.81804
rno-miR-19b-3p	miRNA	0.00337056	0.00513889	0.00224143	0.0101491	0.00700118	0.00904808	0.00159367	0.0016968	0.000568904	0.0044651	0.0156518	0.0211917	0.728991	0.81804
rno-miR-1b	miRNA	0.0391337	0.0222782	0.127812	0.0158332	0.0175827	0.0258856	0.00743714	0.0152514	0.0154565	0.000144035	0.00670714	0.00706316	0.12282	4.77388
rno-mir-1b	miRNA	0.0391337	0.0222782	0.127812	0.0158332	0.0175827	0.0258856	0.00743714	0.0152514	0.0154565	0.000144035	0.00670714	0.00706316	0.12282	4.77388
rno-mir-200a	miRNA	0.00135303	0.00942371	0.0127115	0.0089336	0.00732628	0.00779172	0.00478102	0.00282471	0.00744009	0.00403299	0.0187827	0.0169538	0.715311	0.867273
rno-miR-200a-3p	miRNA	0.00135303	0.00942371	0.0127115	0.0089336	0.00732628	0.00779172	0.00478102	0.00282471	0.00744009	0.00331282	0.0187827	0.0169538	0.745162	0.878819
rno-mir-200b	miRNA	0.00135303	0	0	0	0	0.000251272	0.00106245	0	0.000568904	0	0	0.00105947	0.568944	0.596211
rno-miR-200b-5p	miRNA	0.000672511	0	0	0	0	0.000251272	0.00106245	0	0.000568904	0	0	0.00105947	0.259147	0.343308
rno-mir-200c	miRNA	0.000672511	0.000854069	0	0	0	0.000502544	0	0	0	0	0.00178948	0.00370816	0.410088	0.36909
rno-miR-200c-3p	miRNA	0.000672511	0.000854069	0	0	0	0.000502544	0	0	0	0	0.00178948	0.00370816	0.410088	0.36909
rno-mir-201	miRNA	0.000672511	0	0	0	0	0	0	0	0	0	0.00134143	0.000706316	0.40099	0.328415
rno-miR-201-5p	miRNA	0.000672511	0	0	0	0	0	0	0	0	0	0.00134143	0.000706316	0.40099	0.328415
rno-mir-202	miRNA	0	0	0	0	0	0	0	0.000563952	0.000568904	0.000144035	0.00134143	0.0217215	0.001	0
rno-miR-202-3p	miRNA	0	0	0	0	0	0	0	0.000563952	0.000568904	0	0.000222666	0.00176579	0.001	0
rno-mir-203a	miRNA	0.0161963	0.0359867	0.0149529	0.0186752	0.00814008	0.0168375	0.0116849	0.00564941	0.0108757	0.0169971	0.0328704	0.0339077	0.974898	0.989316
rno-miR-203a-3p	miRNA	0.0161963	0.0359867	0.0149529	0.0186752	0.00814008	0.0168375	0.0116849	0.00564941	0.0108757	0.0167091	0.0328704	0.0335545	0.987393	0.995013
rno-mir-203b	miRNA	0.000672511	0.00170814	0	0	0	0.000251272	0.00902874	0.0011279	0.0011452	0.0063385	0.00178948	0.00529737	0.03955	0.106438
rno-miR-203b-3p	miRNA	0.000672511	0.00170814	0	0	0	0.000251272	0.00902874	0.0011279	0.0011452	0.0063385	0.00178948	0.00529737	0.03955	0.106438
rno-mir-204	miRNA	0.00135303	0.00170814	0	0.00243452	0.0019527	0.00100509	0.000531224	0.0011279	0.0017141	0.000432106	0.00111876	0.00158921	0.453642	1.29788
rno-miR-204-3p	miRNA	0.00135303	0.00170814	0	0.00040751	0	0	0.000531224	0.000563952	0.0017141	0	0	0.00105947	0.873918	0.896588
rno-miR-204-5p	miRNA	0	0	0	0.00203052	0.0019527	0.00100509	0	0.000563952	0	0.000432106	0.00111876	0.000529737	0.400519	1.88625
rno-miR-205	miRNA	0.00202554	0.00599296	0.00298857	0.00406105	0.00276859	0.000251272	0	0.0016968	0	0.000144035	0.00178948	0.00300184	0.0752176	2.72731
rno-mir-205	miRNA	0.00202554	0.00599296	0.00298857	0.00406105	0.00276859	0.000251272	0	0.0016968	0	0.000144035	0.00178948	0.00300184	0.0752176	2.72731
rno-mir-206	miRNA	0.00472359	0.00513889	0.00149428	0.00243452	0.0011389	0.00251272	0.0106224	0.00338866	0.0234728	0.000432106	0.0031309	0.00158921	0.29804	0.409111
rno-miR-206-3p	miRNA	0.00472359	0.00513889	0.00149428	0.00243452	0.0011389	0.00251272	0.0106224	0.00338866	0.0234728	0.000432106	0.0031309	0.00158921	0.29804	0.409111
rno-mir-208b	miRNA	0.00202554	0.00257668	0.00298857	0.00568406	0.00651248	0.0113095	0.00106245	0.00226075	0.000568904	0.00144035	0.00268286	0.00529737	0.102973	2.33588
rno-miR-208b-3p	miRNA	0.00202554	0.00257668	0.00298857	0.00568406	0.00651248	0.0113095	0.00106245	0.00226075	0.000568904	0.00144035	0.00268286	0.00529737	0.102973	2.33588
rno-mir-20a	miRNA	0.0310396	0.0385489	0.00597714	0.0170522	0.0136752	0.0128172	0.00531224	0.0175122	0.0188921	0.0067706	0.023255	0.0333779	0.724571	1.13309
rno-miR-20a-5p	miRNA	0.0310396	0.0385489	0.00597714	0.0166482	0.0136752	0.0128172	0.00531224	0.0175122	0.0188921	0.0067706	0.023255	0.0333779	0.735773	1.12924
rno-mir-20b	miRNA	0.00202554	0.000854069	0	0.00162301	0.0011389	0	0.000531224	0.0011279	0.00229039	0.000144035	0.0031309	0.00123605	0.428849	0.666806
rno-miR-20b-5p	miRNA	0.00202554	0.000854069	0	0.000811507	0.000977397	0	0.000531224	0.0011279	0.00229039	0.000144035	0.00268286	0.00105947	0.320788	0.595786
rno-mir-21	miRNA	0.18422	0.410402	0.192843	0.385715	0.422955	0.238747	0.179002	0.180207	0.310311	0.273978	0.804314	1.08171	0.344239	0.648479
rno-mir-210	miRNA	0.00877466	0.0197015	0.00523	0.0174597	0.0107451	0.0183451	0.00159367	0.00677732	0.00514969	0.00864306	0.0190054	0.0483894	0.848112	0.89613
rno-miR-210-3p	miRNA	0.00877466	0.0197015	0.00523	0.0174597	0.0107451	0.0178426	0.00159367	0.00677732	0.00514969	0.00864306	0.018112	0.0476831	0.855605	0.906714
rno-mir-211	miRNA	0.00337056	0.00343075	0.01046	0.0706467	0.102075	0.0160837	0	0.0011279	0.000568904	0.0138283	0.0304102	0	0.185894	4.48602
rno-miR-211-3p	miRNA	0.00337056	0.00343075	0.01046	0	0.0013025	0.00226145	0	0.0011279	0.000568904	0.000432106	0.00201214	0	0.123753	5.02897
rno-mir-212	miRNA	0	0.00170814	0	0.00284203	0.0006502	0.000502544	0	0	0	0.000144035	0.000670714	0.000353158	0.162703	4.88302
rno-miR-212-3p	miRNA	0	0.00170814	0	0.00284203	0.000488699	0.000502544	0	0	0	0.000144035	0.000670714	0.000353158	0.178573	4.74473
rno-miR-21-3p	miRNA	0.00202554	0.00513889	0.00373571	0.00324954	0.00586019	0.00603053	0.000531224	0.00452151	0.0017141	0.0024486	0.0109568	0.0132457	0.604482	0.779234
rno-mir-214	miRNA	0	0.000854069	0	0.000811507	0	0.000251272	0	0	0	0.000576142	0.00089338	0.000176579	0.84698	1.16448
rno-miR-214-5p	miRNA	0	0.000854069	0	0	0	0	0	0	0	0	0.000448048	0.000176579	0.81936	1.36733
rno-miR-21-5p	miRNA	0.182867	0.405263	0.189108	0.382466	0.416442	0.232465	0.178471	0.176255	0.30859	0.271528	0.793357	1.06846	0.341028	0.646704
rno-mir-218a-1	miRNA	0.000672511	0.000854069	0.000747142	0.00243452	0.0003251	0.00150763	0.00106245	0	0	0.000144035	0.00156409	0.00158921	0.43092	1.5003
rno-mir-218a-2	miRNA	0.000672511	0.000854069	0.000747142	0.00121902	0.0003251	0.00150763	0.00106245	0	0	0.000144035	0.00111876	0.000882894	0.236956	1.65999
rno-miR-218a-5p	miRNA	0.000672511	0.000854069	0.000747142	0.00121902	0.0003251	0.00150763	0.00106245	0	0	0.000144035	0.00111876	0.00158921	0.493198	1.36046
rno-mir-219a-1	miRNA	0	0.000854069	0.000747142	0.00203052	0.0017912	0.000251272	0	0	0	0.000576142	0.000670714	0.000882894	0.153133	2.66426
rno-miR-219a-1-3p	miRNA	0	0.000854069	0.000747142	0.00162301	0.0017912	0.000251272	0	0	0	0.000576142	0.000448048	0.000882894	0.130837	2.76165
rno-mir-219a-2	miRNA	0.000672511	0.000854069	0	0	0	0	0	0.000563952	0	0	0.000222666	0.000353158	0.743214	1.33937
rno-miR-219a-2-3p	miRNA	0.000672511	0.000854069	0	0	0	0	0	0.000563952	0	0	0	0.000353158	0.610976	1.66455
rno-mir-22	miRNA	0.150474	0.2579	0.103146	0.304919	0.289458	0.392048	0.134383	0.102812	0.15172	1.05183	0.802524	2.20951	0.203907	0.336407
rno-mir-221	miRNA	0.026316	0.0565422	0.0149529	0.220874	0.246805	0.0864513	0.0175283	0.0282471	0.030344	0.10429	0.156971	0.385528	0.879604	0.90183
rno-miR-221-3p	miRNA	0.026316	0.0565422	0.0149529	0.220874	0.246805	0.0864513	0.0175283	0.0282471	0.030344	0.10429	0.156971	0.385528	0.879604	0.90183
rno-mir-222	miRNA	0.00202554	0.0111318	0.000747142	0.043038	0.0551894	0.0180939	0.00106245	0.0016968	0.0017141	0.0102275	0.0214656	0.0143052	0.221095	2.58018
rno-miR-222-3p	miRNA	0.00202554	0.0111318	0.000747142	0.043038	0.0551894	0.0180939	0.00106245	0.0016968	0.0017141	0.0102275	0.0214656	0.0143052	0.221095	2.58018
rno-mir-223	miRNA	0.024971	0.0419796	0.01046	0.0125871	0.0167689	0.0304085	0.00955997	0.028811	0.0291988	0.0132522	0.0773683	0.196385	0.272972	0.386871
rno-miR-223-3p	miRNA	0.0215924	0.0394174	0.00747142	0.0121796	0.0135116	0.0278958	0.00902874	0.0254224	0.0251943	0.012532	0.072448	0.190028	0.269942	0.36476
rno-miR-223-5p	miRNA	0.00337056	0.00257668	0.00298857	0.00040751	0.00325519	0.00251272	0.000531224	0.00338866	0.00400449	0.000720177	0.00492038	0.00635684	0.468451	0.758529
rno-miR-22-3p	miRNA	0.149802	0.2579	0.102399	0.304104	0.288645	0.391797	0.133321	0.102248	0.15172	1.04953	0.800064	2.20333	0.203683	0.336616
rno-mir-224	miRNA	0.000672511	0.000854069	0	0.00162301	0	0	0	0	0.000568904	0	0	0.00105947	0.454815	1.93419
rno-miR-224-5p	miRNA	0.000672511	0.000854069	0	0.00162301	0	0	0	0	0.000568904	0	0	0.00105947	0.454815	1.93419
rno-miR-22-5p	miRNA	0.000672511	0	0.000747142	0.000811507	0.000813798	0.000251272	0.00106245	0.000563952	0	0.00230457	0.00246019	0.00618026	0.14905	0.2622
rno-mir-23a	miRNA	0.0350906	0.113099	0.0485844	0.0450685	0.0244202	0.0283983	0.0233718	0.0248584	0.0618332	0.0218953	0.072896	0.100489	0.925903	0.965014
rno-miR-23a-3p	miRNA	0.0344101	0.113099	0.0485844	0.043038	0.0237679	0.0271419	0.0233718	0.0248584	0.0612569	0.0217512	0.0722253	0.100136	0.905659	0.955341
rno-miR-23a-5p	miRNA	0.000672511	0	0	0.00203052	0.0006502	0.00125636	0	0	0.000568904	0.000144035	0.000670714	0.000353158	0.204994	2.65406
rno-mir-23b	miRNA	0.0215924	0.0651119	0.0381244	0.0263898	0.013025	0.0125659	0.00743714	0.0135596	0.0320581	0.00821096	0.0259379	0.0309058	0.324413	1.49699
rno-miR-23b-3p	miRNA	0.0215924	0.0651119	0.0381244	0.0263898	0.013025	0.0125659	0.00743714	0.0135596	0.0320581	0.00821096	0.0259379	0.0309058	0.324413	1.49699
rno-mir-24-1	miRNA	0.144406	0.221913	0.0725031	0.224931	0.178916	0.2106	0.0722382	0.0711816	0.124235	0.192303	0.425075	0.542708	0.492699	0.737717
rno-mir-24-2	miRNA	0.1525	0.255323	0.0904446	0.256601	0.188359	0.248298	0.0791421	0.0802197	0.140268	0.202242	0.454592	0.595336	0.540136	0.767835
rno-miR-24-2-5p	miRNA	0.00809414	0.03341	0.0179415	0.0316698	0.00944258	0.0379489	0.00690591	0.00903807	0.0160328	0.00993938	0.0295168	0.0526273	0.794364	1.11645
rno-miR-24-3p	miRNA	0.144406	0.221913	0.0725031	0.224931	0.178916	0.210349	0.0722382	0.0711816	0.124235	0.192303	0.425075	0.542708	0.492686	0.737541
rno-mir-25	miRNA	0.456827	0.869644	0.462673	1.30047	0.781276	0.888142	0.277797	0.605026	0.652105	0.251651	0.926403	1.48437	0.692336	1.13382
rno-miR-25-3p	miRNA	0.450758	0.863637	0.457433	1.29519	0.778834	0.887136	0.275672	0.601074	0.64066	0.25093	0.924165	1.48137	0.692306	1.13396
rno-miR-25-5p	miRNA	0.00607661	0.00599296	0.00523	0.00527655	0.0024414	0.00125636	0.0021249	0.00395261	0.011452	0.000720177	0.00223481	0.00300184	0.798104	1.11869
rno-mir-26a	miRNA	0.80839	2.1711	0.875257	0.695911	0.395605	0.5549	0.342598	0.550229	0.869094	0.221112	0.613576	1.20498	0.372058	1.44707
rno-miR-26a-5p	miRNA	0.80839	2.1711	0.875257	0.695911	0.395605	0.5549	0.342598	0.550229	0.869094	0.221112	0.613576	1.20498	0.372058	1.44707
rno-mir-26b	miRNA	0.219983	0.418117	0.174155	0.217624	0.159219	0.130682	0.136508	0.21354	0.302295	0.127626	0.268774	0.482663	0.61925	0.86181
rno-miR-26b-5p	miRNA	0.219983	0.418117	0.174155	0.217624	0.158731	0.130682	0.136508	0.21354	0.302295	0.127626	0.268104	0.482309	0.619095	0.862067
rno-mir-27a	miRNA	0.0175413	0.0291252	0.0171944	0.0714582	0.0633295	0.0824309	0.00955997	0.0135596	0.011452	0.0151247	0.0699878	0.0838886	0.493344	1.38073
rno-miR-27a-3p	miRNA	0.0114727	0.0214241	0.01046	0.0219247	0.0182329	0.0140735	0.00849959	0.00903807	0.00858528	0.00835499	0.0393549	0.0528039	0.587088	0.770613
rno-miR-27a-5p	miRNA	0.00337056	0.00170814	0.00672428	0.0483145	0.0447694	0.0681061	0.000531224	0.00282471	0.0011452	0.00662657	0.0292915	0.0293166	0.223517	2.48069
rno-mir-27b	miRNA	0.0431848	0.0899667	0.0814688	0.0669932	0.0350017	0.0557915	0.0419626	0.029375	0.0692733	0.0586271	0.0849716	0.152587	0.606702	0.852587
rno-miR-27b-3p	miRNA	0.0425123	0.0899667	0.0814688	0.0661817	0.0348381	0.0555403	0.0419626	0.029375	0.0687044	0.058339	0.0849716	0.151704	0.605121	0.851632
rno-miR-27b-5p	miRNA	0.000672511	0	0	0.000811507	0.000163599	0.000251272	0	0	0.000568904	0.000288071	0	0.000882894	0.90239	1.0914
rno-mir-28	miRNA	0.0411592	0.101953	0.0635374	0.0568406	0.0470493	0.0434769	0.0308069	0.0395459	0.0761445	0.0432144	0.0889959	0.104197	0.761784	0.924553
rno-miR-28-3p	miRNA	0.0398142	0.0976678	0.0612859	0.0552176	0.0437941	0.0402104	0.0292132	0.0372851	0.0727089	0.0410539	0.086313	0.0985446	0.762955	0.925699
rno-miR-28-5p	miRNA	0.00135303	0.00428482	0.00224143	0.00162301	0.00325519	0.00326654	0.00159367	0.00226075	0.00343559	0.00216053	0.00268286	0.00565052	0.707453	0.901039
rno-mir-296	miRNA	0.000672511	0.00343075	0.000747142	0.00162301	0.0006502	0.000251272	0	0	0	0.000720177	0.000222666	0	0.075001	7.82196
rno-miR-296-3p	miRNA	0.000672511	0.00343075	0.000747142	0.00162301	0.0006502	0.000251272	0	0	0	0.000720177	0.000222666	0	0.075001	7.82196
rno-mir-298	miRNA	0.00135303	0.00257668	0	0.00162301	0.00358239	0.00326654	0.000531224	0.0011279	0.000568904	0.000864213	0.000448048	0.00176579	0.0857618	2.33725
rno-miR-298-5p	miRNA	0.00135303	0.00257668	0	0.00162301	0.00358239	0.00326654	0.000531224	0.0011279	0.000568904	0.000864213	0.000448048	0.00176579	0.0857618	2.33725
rno-mir-29a	miRNA	0.0128177	0.0188474	0.00747142	0.047099	0.0253976	0.0346824	0.0196532	0.00960202	0.0263395	0.119847	0.12768	0.329016	0.165206	0.231462
rno-miR-29a-3p	miRNA	0.0128177	0.0188474	0.00747142	0.0466915	0.0253976	0.0341776	0.019122	0.00847412	0.0263395	0.119847	0.127232	0.328487	0.164441	0.230982
rno-miR-29a-5p	miRNA	0	0	0	0.00040751	0	0.000502544	0.000531224	0.0011279	0	0	0.000448048	0.000529737	0.182563	0.345121
rno-mir-29b-1	miRNA	0.00269805	0.00170814	0.000747142	0.00487255	0.0019527	0.00251272	0.00424979	0.00395261	0.00343559	0.00172843	0.00760323	0.00565052	0.0734105	0.544373
rno-miR-29b-1-5p	miRNA	0.00269805	0.00170814	0.000747142	0.00243452	0.0019527	0.00226145	0.00265612	0.00226075	0.00343559	0.000864213	0.00603643	0.00317842	0.19026	0.640316
rno-mir-29b-2	miRNA	0.00405108	0.00257668	0	0.00365354	0	0.00150763	0.00159367	0.00338866	0.00229039	0.00100825	0.00424967	0.00388474	0.405625	0.718164
rno-mir-29b-3	miRNA	0.00405108	0.00257668	0	0.00365354	0	0.00150763	0.00159367	0.00338866	0.00229039	0.00100825	0.00424967	0.00388474	0.405625	0.718164
rno-miR-29b-3p	miRNA	0	0	0	0.00243452	0	0.000251272	0.00159367	0.0016968	0	0.000864213	0.00156409	0.0024721	0.111399	0.3279
rno-miR-29b-5p	miRNA	0.00405108	0.00257668	0	0.00121902	0	0.00125636	0	0.0016968	0.00229039	0.000144035	0.00268286	0.00123605	0.823252	1.1308
rno-mir-29c-1	miRNA	0.00135303	0.000854069	0	0.00040751	0.0016276	0.00351781	0.00159367	0	0.000568904	0.0139724	0.0143104	0.0301995	0.128577	0.127958
rno-mir-29c-2	miRNA	0.00135303	0.000854069	0	0.00040751	0.0016276	0.00351781	0.00159367	0	0.000568904	0.0139724	0.0143104	0.0301995	0.128577	0.127958
rno-miR-29c-3p	miRNA	0.00135303	0.000854069	0	0.00040751	0.0016276	0.00351781	0.00159367	0	0.000568904	0.0136843	0.0143104	0.0301995	0.128114	0.128569
rno-mir-301a	miRNA	0.00809414	0.00599296	0.00298857	0.0093376	0.00455769	0.00829426	0.00159367	0.00395261	0.00343559	0.00288071	0.00961538	0.0188962	0.94916	0.972533
rno-miR-301a-3p	miRNA	0.00809414	0.00599296	0.00298857	0.0089336	0.00455769	0.00829426	0.00159367	0.00338866	0.00343559	0.00273667	0.00939271	0.0181899	0.994462	1.0032
rno-miR-301a-5p	miRNA	0	0	0	0.00040751	0	0	0	0.000563952	0	0.000144035	0.000222666	0.000706316	0.17877	0.248942
rno-mir-301b	miRNA	0	0	0	0.000811507	0.0011389	0.00100509	0	0.000563952	0	0.000720177	0.00178948	0.00123605	0.551407	0.685784
rno-miR-301b-3p	miRNA	0	0	0	0.000811507	0.0011389	0.00100509	0	0.000563952	0	0.000720177	0.00156409	0.00123605	0.596473	0.723627
rno-mir-3068	miRNA	0.00337056	0.00856964	0.00149428	0.00040751	0.0013025	0.00226145	0.00159367	0.0011279	0.00629489	0.000864213	0.00402428	0.0100673	0.577965	0.726088
rno-miR-3068-3p	miRNA	0.000672511	0.00513889	0.000747142	0	0	0.00125636	0.000531224	0.0011279	0.0017141	0	0.00089338	0.00300184	0.922925	1.07518
rno-miR-3068-5p	miRNA	0.00269805	0.00343075	0.000747142	0	0.0011389	0.00100509	0.00106245	0	0.00458079	0.000864213	0.0031309	0.00706316	0.326836	0.540067
rno-mir-3074	miRNA	0.00135303	0.00170814	0	0.00121902	0	0.00150763	0.00106245	0	0.000568904	0.000144035	0.00246019	0.00194237	0.901639	0.936851
rno-miR-3074	miRNA	0.00135303	0.00170814	0	0	0	0.000251272	0.00106245	0	0.000568904	0	0.000448048	0	0.58627	1.59298
rno-mir-30a	miRNA	0.135631	0.285317	0.207039	0.562739	0.464306	0.406373	0.11473	0.116936	0.25993	0.433581	0.547164	2.28245	0.448523	0.549007
rno-miR-30a-3p	miRNA	0.0188943	0.0231322	0.0186887	0.0247668	0.0180714	0.0178426	0.0424938	0.0344604	0.0526717	0.0315466	0.0482995	0.139341	0.0708281	0.348026
rno-miR-30a-5p	miRNA	0.116737	0.26217	0.188361	0.537973	0.446234	0.388531	0.0722382	0.0824755	0.207251	0.402036	0.498867	2.1431	0.488001	0.569589
rno-mir-30c-1	miRNA	0.00674912	0.0522574	0.0194358	0.0422264	0.0520957	0.0339263	0.00690591	0.0209008	0.0200373	0.0204549	0.0612685	0.148702	0.620892	0.742772
rno-miR-30c-1-3p	miRNA	0.000672511	0.000854069	0	0.000811507	0.0017912	0.00100509	0	0.00226075	0.000568904	0	0	0.0024721	0.959523	0.968427
rno-mir-30c-2	miRNA	0.00944717	0.053126	0.0209301	0.0438495	0.0514455	0.0341776	0.00796836	0.0203369	0.0217587	0.021031	0.0626099	0.147996	0.630908	0.756035
rno-miR-30c-2-3p	miRNA	0.00337056	0.00170814	0.00149428	0.00243452	0.0011389	0.00125636	0.00106245	0.0016968	0.00229039	0.000576142	0.00134143	0.00141263	0.266173	1.36074
rno-miR-30c-5p	miRNA	0.00607661	0.0514033	0.0194358	0.0414149	0.0503045	0.0329212	0.00690591	0.0186401	0.0194683	0.0204549	0.0612685	0.146583	0.617162	0.737435
rno-mir-30d	miRNA	0.0883951	0.216774	0.0739974	0.597655	0.807651	0.245534	0.0653323	0.0514087	0.101908	0.386046	0.574891	0.782539	0.950907	1.0346
rno-miR-30d-3p	miRNA	0	0.000854069	0	0	0.000163599	0.000251272	0	0	0	0.000144035	0.000222666	0.000882894	0.988027	1.01548
rno-miR-30d-5p	miRNA	0.0883951	0.215906	0.0739974	0.597655	0.807487	0.245283	0.0653323	0.0514087	0.101908	0.385902	0.574669	0.781654	0.950884	1.0346
rno-mir-30e	miRNA	0.0337376	0.0899667	0.0523202	0.0771423	0.0547007	0.0686087	0.0175283	0.0214648	0.0383604	0.0514244	0.121418	0.216517	0.662048	0.806654
rno-miR-30e-3p	miRNA	0.0101197	0.0231322	0.0186887	0.0182712	0.0133501	0.0150786	0.0111536	0.0146875	0.0263395	0.0135403	0.0339892	0.0469768	0.233848	0.672456
rno-miR-30e-5p	miRNA	0.0236179	0.0668345	0.0336315	0.0588711	0.0413506	0.0535301	0.00637469	0.00677732	0.0120209	0.0378841	0.0874291	0.169541	0.806561	0.868164
rno-mir-3102	miRNA	0	0.00428482	0.00149428	0	0.0003251	0.00125636	0.00106245	0	0	0.000864213	0.00089338	0.000882894	0.411246	1.98776
rno-mir-31a	miRNA	0.00135303	0.000854069	0	0.0133986	0.00846518	0.00201018	0.000531224	0.0016968	0.0011452	0.00907517	0.0105088	0.0148349	0.566095	0.690121
rno-miR-31a-5p	miRNA	0.00135303	0.000854069	0	0.0133986	0.00846518	0.00201018	0.000531224	0.0016968	0.0011452	0.00907517	0.0105088	0.0144817	0.574398	0.696631
rno-mir-32	miRNA	0	0	0.00298857	0.00040751	0	0.000502544	0	0.000563952	0.000568904	0.000288071	0.000222666	0.00123605	0.748635	1.35386
rno-mir-320	miRNA	2.34217	3.27635	1.98821	1.41659	1.04387	1.10075	0.720253	1.3236	2.46358	0.44136	1.15381	1.35297	0.201294	1.49793
rno-miR-320-3p	miRNA	2.34217	3.27635	1.98821	1.41618	1.04387	1.1005	0.720253	1.32304	2.46301	0.441072	1.15381	1.35297	0.201289	1.49813
rno-miR-320-5p	miRNA	0	0	0	0.00040751	0	0.000251272	0	0.000563952	0.000568904	0.000288071	0	0	0.372167	0.463628
rno-mir-322-1	miRNA	0.0114727	0.0111318	0.00448285	0.00852609	0.00439619	0.00577926	0.00902874	0.00734621	0.0103068	0.00734674	0.00492038	0.0169538	0.450286	0.819083
rno-mir-322-2	miRNA	0.0114727	0.0111318	0.00448285	0.00852609	0.00439619	0.00577926	0.00902874	0.00734621	0.0103068	0.00734674	0.00492038	0.0169538	0.450286	0.819083
rno-miR-322-3p	miRNA	0.0101197	0.0102778	0.00448285	0.00852609	0.00390749	0.0045229	0.00902874	0.00621336	0.00916157	0.00648253	0.00492038	0.0162475	0.427864	0.803717
rno-miR-322-5p	miRNA	0.00135303	0.000854069	0	0	0.000488699	0.00125636	0	0.0011279	0.0011452	0.000864213	0	0.000706316	0.956753	1.02824
rno-miR-32-3p	miRNA	0	0	0.000747142	0.00040751	0	0.000251272	0	0	0.000568904	0.000288071	0.000222666	0	0.735155	1.30221
rno-mir-324	miRNA	0.00269805	0.00942371	0.00224143	0.00487255	0.00439619	0.00251272	0.00159367	0.0016968	0.0028593	0.00216053	0.00648447	0.0104204	0.931844	1.03686
rno-miR-324-3p	miRNA	0.00269805	0.00257668	0	0.00203052	0.0014661	0.00100509	0.00159367	0.000563952	0.0011452	0.00100825	0.00134143	0.00353158	0.870186	1.0645
rno-miR-324-5p	miRNA	0	0.0068615	0.00224143	0.00284203	0.00293009	0.00150763	0	0.0011279	0.0017141	0.00115228	0.00536571	0.00688658	0.989358	1.00838
rno-miR-32-5p	miRNA	0	0	0.00224143	0	0	0.000251272	0	0.000563952	0	0	0	0.00123605	0.79248	1.38483
rno-mir-326	miRNA	0.00135303	0.00170814	0.000747142	0.00162301	0.00341879	0.00100509	0	0.000563952	0.0011452	0.000864213	0.00670714	0.0134223	0.374175	0.434097
rno-miR-326-3p	miRNA	0.00135303	0.00170814	0.000747142	0.00162301	0.00325519	0.00100509	0	0.000563952	0.0011452	0.000864213	0.00670714	0.0134223	0.369522	0.426891
rno-mir-328a	miRNA	0.115392	0.354714	0.155466	0.165653	0.144242	0.144504	0.0292132	0.119761	0.0961818	0.0182944	0.194537	0.318772	0.402952	1.39035
rno-miR-328a-3p	miRNA	0.115392	0.354714	0.155466	0.165653	0.144242	0.144253	0.0292132	0.119761	0.0961818	0.0182944	0.194537	0.318772	0.40299	1.39003
rno-mir-328b	miRNA	0.00135303	0.000854069	0.00224143	0.00040751	0.00341879	0.00150763	0.000531224	0.000563952	0.0011452	0.00115228	0.00402428	0.00141263	0.820945	1.10792
rno-miR-328b-3p	miRNA	0.00135303	0.000854069	0.00224143	0.00040751	0.00341879	0.00150763	0.000531224	0.000563952	0.0011452	0.00115228	0.00402428	0.00141263	0.820945	1.10792
rno-mir-33	miRNA	0	0.000854069	0	0	0.0003251	0	0	0	0	0	0.000670714	0.000706316	0.874094	0.856313
rno-mir-330	miRNA	0.00472359	0.00942371	0.00224143	0.00040751	0.000813798	0.00326654	0.000531224	0.0016968	0.00343559	0.00115228	0.00290824	0.00512079	0.526284	1.40631
rno-miR-330-3p	miRNA	0.00472359	0.00942371	0.00224143	0.00040751	0.000488699	0.00276399	0.000531224	0.0016968	0.00343559	0.00115228	0.00268286	0.00441447	0.520164	1.441
rno-mir-331	miRNA	0.000672511	0.00170814	0	0.00243452	0.0003251	0.000753816	0	0	0.000568904	0.000288071	0.000670714	0.00176579	0.370883	1.78962
rno-miR-331-5p	miRNA	0.000672511	0.00170814	0	0.00121902	0.000163599	0.000502544	0	0	0.000568904	0.000288071	0.000670714	0.00123605	0.464248	1.54349
rno-mir-338	miRNA	0.000672511	0.00170814	0	0	0.000813798	0	0.000531224	0.000563952	0	0.000432106	0.000670714	0.00353158	0.497292	0.557536
rno-miR-338-5p	miRNA	0.000672511	0.00170814	0	0	0.000813798	0	0.000531224	0.000563952	0	0.000144035	0.000670714	0.00211895	0.745139	0.792888
rno-mir-339	miRNA	0.00809414	0.0120004	0.00597714	0.0117756	0.00732628	0.0123146	0.00265612	0.00395261	0.00400449	0.00705867	0.013417	0.0332014	0.827388	0.894198
rno-miR-339-3p	miRNA	0.0053961	0.00343075	0.00224143	0.00284203	0.0014661	0.00552798	0.00106245	0.00226075	0.0017141	0.0020165	0.00290824	0.00989068	0.912905	1.05297
rno-miR-339-5p	miRNA	0.00269805	0.00856964	0.00373571	0.0089336	0.00586019	0.00678435	0.00159367	0.0016968	0.00229039	0.00504124	0.0105088	0.0233129	0.729933	0.823096
rno-mir-340-1	miRNA	0.00202554	0.00257668	0.00298857	0.00284203	0.00341879	0.00477417	0	0.000563952	0.00343559	0.000720177	0.00492038	0.00723973	0.822917	1.10343
rno-mir-340-2	miRNA	0.00202554	0.00257668	0.00298857	0.00284203	0.00341879	0.00477417	0	0.000563952	0.00343559	0.000720177	0.00492038	0.00723973	0.822917	1.10343
rno-miR-340-5p	miRNA	0.00202554	0.00257668	0.00298857	0.00284203	0.00276859	0.00477417	0	0.000563952	0.00343559	0.000432106	0.00402428	0.00706316	0.742321	1.15829
rno-miR-341	miRNA	0.000672511	0.000854069	0	0.00162301	0	0	0	0	0	0	0	0	0.001	64
rno-mir-341	miRNA	0.000672511	0.000854069	0	0.00162301	0	0	0	0	0	0	0	0	0.001	64
rno-mir-342	miRNA	0.00944717	0.0171393	0.00747142	0.0178637	0.00911748	0.00678435	0.00106245	0.00564941	0.0166017	0.0024486	0.0281754	0.0243724	0.73822	0.866089
rno-miR-342-3p	miRNA	0.0053961	0.0102778	0.00672428	0.0109641	0.00700118	0.00552798	0.000531224	0.00226075	0.0108757	0.00216053	0.0248191	0.0231364	0.545829	0.719486
rno-miR-342-5p	miRNA	0.00405108	0.0068615	0.000747142	0.00690308	0.0021163	0.00125636	0.000531224	0.00338866	0.00572598	0.000288071	0.00335357	0.00123605	0.40179	1.51034
rno-mir-345	miRNA	0.00607661	0.0111318	0.00448285	0.00527655	0.00830368	0.00653307	0.00159367	0.00338866	0.0028593	0.00547335	0.0127463	0.0174836	0.920379	0.960036
rno-miR-345-3p	miRNA	0.0053961	0.0111318	0.00448285	0.00406105	0.00602379	0.0062818	0.00159367	0.00338866	0.0028593	0.00475317	0.0109568	0.0160709	0.88845	0.943337
rno-miR-345-5p	miRNA	0.000672511	0	0	0.00121902	0.00227989	0.000251272	0	0	0	0.000720177	0.00178948	0.00141263	0.867896	1.12758
rno-miR-3473	miRNA	0.00269805	0.00856964	0.00523	0.00406105	0.00341879	0.00502544	0	0.00395261	0.0028593	0.000432106	0.0107341	0.00459105	0.568472	1.28507
rno-mir-3473	miRNA	0.00269805	0.00856964	0.00523	0.00406105	0.00341879	0.00502544	0	0.00395261	0.0028593	0.000432106	0.0107341	0.00459105	0.568472	1.28507
rno-mir-34a	miRNA	0.00135303	0.00343075	0.000747142	0.0109641	0.00911748	0.00125636	0.00265612	0.0016968	0.00458079	0.00532931	0.00760323	0.0128925	0.605299	0.77301
rno-miR-34a-5p	miRNA	0.00135303	0.00343075	0.000747142	0.0109641	0.00911748	0.00125636	0.00265612	0.0016968	0.00458079	0.00532931	0.00760323	0.0128925	0.605299	0.77301
rno-mir-34b	miRNA	0	0	0	0	0.000813798	0	0.000531224	0	0	0	0.00536571	0.00353158	0.190693	0.0863125
rno-miR-34b-3p	miRNA	0	0	0	0	0.000813798	0	0.000531224	0	0	0	0.00536571	0.00211895	0.228492	0.101523
rno-mir-34c	miRNA	0	0.000854069	0.000747142	0	0.000163599	0	0.000531224	0.000563952	0.000568904	0.000144035	0.00648447	0.00441447	0.1556	0.138884
rno-miR-34c-5p	miRNA	0	0.000854069	0.000747142	0	0.000163599	0	0.000531224	0.000563952	0.000568904	0	0.00626181	0.00300184	0.184792	0.161498
rno-mir-350-1	miRNA	0.00472359	0.00599296	0.00448285	0.00040751	0.0013025	0.00326654	0.000531224	0.0016968	0.00343559	0.00172843	0.00268286	0.00635684	0.61814	1.22786
rno-mir-350-2	miRNA	0.00472359	0.00599296	0.00448285	0.00040751	0.0013025	0.00326654	0.000531224	0.0016968	0.00343559	0.00172843	0.00268286	0.00635684	0.61814	1.22786
rno-mir-351-1	miRNA	0.00202554	0.00771557	0.00373571	0.0150217	0.00683758	0.00276399	0.00106245	0	0.0017141	0.00100825	0.00514305	0.0162475	0.516678	1.51339
rno-mir-351-2	miRNA	0.00202554	0.00771557	0.00373571	0.0150217	0.00683758	0.00276399	0.00106245	0	0.0017141	0.00100825	0.00514305	0.0162475	0.516678	1.51339
rno-miR-351-5p	miRNA	0.00202554	0.00771557	0.00373571	0.0150217	0.00683758	0.00276399	0.00106245	0	0.0017141	0.000864213	0.00514305	0.0162475	0.511628	1.52209
rno-miR-3541	miRNA	0	0	0	0	0	0	0	0.0011279	0	0	0	0.000353158	0.001	0
rno-mir-3541	miRNA	0	0	0	0	0	0.000251272	0	0.0011279	0	0	0	0.000353158	0.325541	0.169657
rno-mir-3559	miRNA	0.0053961	0.00343075	0.00597714	0.00243452	0.00455769	0.00477417	0.00796836	0.00903807	0.0160328	0.00835499	0.00894466	0.0197791	0.0146691	0.378938
rno-miR-3559-3p	miRNA	0.00337056	0.000854069	0.00373571	0.00040751	0.0017912	0.00226145	0.00637469	0.00847412	0.00629489	0.00417703	0.00201214	0.00759516	0.0097554	0.355603
rno-miR-3559-5p	miRNA	0.00202554	0.00257668	0.00224143	0.00203052	0.00276859	0.00251272	0.00159367	0.000563952	0.00973048	0.00417703	0.00693252	0.0121862	0.120739	0.402329
rno-miR-3566	miRNA	0	0	0	0	0	0	0.00106245	0	0	0.000144035	0	0	0.001	0
rno-mir-3566	miRNA	0	0	0	0	0	0	0.00106245	0	0	0.000144035	0	0	0.001	0
rno-mir-3572	miRNA	0.00135303	0.00170814	0.00149428	0.000811507	0	0.000502544	0.000531224	0.000563952	0	0	0.000222666	0.000529737	0.0557539	3.17686
rno-mir-3585	miRNA	0.000672511	0	0	0	0	0.000251272	0	0	0	0	0	0	0.001	64
rno-miR-3585-5p	miRNA	0.000672511	0	0	0	0	0.000251272	0	0	0	0	0	0	0.001	64
rno-mir-3590	miRNA	0.000672511	0	0	0.000811507	0	0.00226145	0	0.000563952	0	0	0.000448048	0.00264868	0.980327	1.02316
rno-miR-3590-3p	miRNA	0.000672511	0	0	0.000811507	0	0.00201018	0	0.000563952	0	0	0.000448048	0.00264868	0.958954	0.95452
rno-mir-361	miRNA	0.0485809	0.08739	0.0388716	0.0231437	0.0120476	0.0118121	0.00743714	0.0180761	0.0389293	0.00907517	0.0254898	0.0319653	0.274695	1.69383
rno-miR-361-3p	miRNA	0.0053961	0.00170814	0	0.00446504	0.00374389	0.00301526	0.00106245	0.0016968	0.0011452	0.0020165	0.00268286	0.00282526	0.223685	1.60367
rno-miR-361-5p	miRNA	0.0431848	0.0856819	0.0388716	0.0186752	0.00830368	0.00879681	0.00637469	0.0163843	0.0377841	0.00705867	0.022807	0.02914	0.319132	1.70235
rno-mir-362	miRNA	0	0	0.00224143	0.00040751	0	0.000251272	0	0	0	0.000432106	0.00156409	0.00105947	0.955058	0.949122
rno-miR-362-3p	miRNA	0	0	0.00224143	0.00040751	0	0.000251272	0	0	0	0.000288071	0.00156409	0.00105947	0.996552	0.996075
rno-mir-363	miRNA	0.00405108	0.02057	0.00747142	0.0121796	0.00293009	0.00779172	0.00106245	0.0016968	0.00744009	0.00115228	0.00760323	0.011833	0.240424	1.78622
rno-miR-363-3p	miRNA	0.00405108	0.02057	0.00747142	0.0121796	0.00293009	0.00779172	0.00106245	0.0016968	0.00744009	0.00115228	0.00760323	0.011833	0.240424	1.78622
rno-mir-365	miRNA	0.000672511	0.00170814	0.000747142	0.00162301	0.0014661	0.00125636	0.000531224	0.0011279	0.0017141	0.00129632	0.00089338	0.00300184	0.663507	0.872558
rno-miR-365-5p	miRNA	0.000672511	0.00170814	0.000747142	0.000811507	0.0011389	0.00125636	0.000531224	0.0011279	0.0017141	0.00129632	0.000448048	0.00141263	0.910738	0.970036
rno-mir-369	miRNA	0.00135303	0.00257668	0	0	0.000163599	0	0	0	0.000568904	0	0	0	0.240649	7.19507
rno-miR-369-3p	miRNA	0.00135303	0.00257668	0	0	0.000163599	0	0	0	0.000568904	0	0	0	0.240649	7.19507
rno-mir-374	miRNA	0	0.00599296	0	0.000811507	0.00374389	0	0.00106245	0	0	0.000864213	0.00156409	0.00211895	0.477154	1.88038
rno-miR-374-3p	miRNA	0	0.000854069	0	0	0	0	0	0	0	0	0	0.000176579	0.470935	4.83675
rno-miR-374-5p	miRNA	0	0.00513889	0	0.000811507	0.00374389	0	0.00106245	0	0	0.000864213	0.00156409	0.00194237	0.491162	1.78429
rno-mir-375	miRNA	0.00742163	0.0385489	0.0216772	0.0280163	0.00797648	0.016335	0.00584347	0.00395261	0.0229039	0.016421	0.0373427	0.0545719	0.71781	0.850675
rno-miR-375-3p	miRNA	0.00742163	0.0385489	0.0216772	0.0280163	0.00797648	0.016335	0.00584347	0.00395261	0.0229039	0.016421	0.0373427	0.0545719	0.71781	0.850675
rno-mir-378a	miRNA	0.392722	0.508069	0.324391	0.370693	0.44542	0.344802	0.467421	0.257038	0.816998	0.885889	0.828462	1.03526	0.0442998	0.556062
rno-miR-378a-3p	miRNA	0.392722	0.508069	0.324391	0.369882	0.442979	0.3443	0.466359	0.256474	0.816998	0.883873	0.826898	1.03137	0.0438712	0.556365
rno-miR-378a-5p	miRNA	0	0	0	0.000811507	0.0024414	0.000502544	0.00106245	0.000563952	0	0.0020165	0.00156409	0.00388474	0.22016	0.413062
rno-miR-378b	miRNA	0.0101197	0.0231322	0.00971285	0.0125871	0.0117225	0.0145761	0.0148722	0.0141235	0.0446553	0.0409098	0.0346599	0.046447	0.0228032	0.418313
rno-mir-378b	miRNA	0.0101197	0.0231322	0.00971285	0.0125871	0.0117225	0.0145761	0.0148722	0.0141235	0.0446553	0.0409098	0.0346599	0.046447	0.0228032	0.418313
rno-mir-379	miRNA	0.000672511	0	0.000747142	0	0	0	0	0	0	0	0	0.000882894	0.677457	1.60795
rno-miR-379-5p	miRNA	0.000672511	0	0.000747142	0	0	0	0	0	0	0	0	0.000882894	0.677457	1.60795
rno-mir-382	miRNA	0	0.00170814	0	0.00040751	0.000813798	0	0	0	0.000568904	0.000288071	0.00089338	0.00529737	0.468015	0.415658
rno-miR-382-5p	miRNA	0	0.00170814	0	0.00040751	0.000813798	0	0	0	0.000568904	0.000288071	0.00089338	0.00476763	0.478387	0.44944
rno-mir-383	miRNA	0.00135303	0.00170814	0.000747142	0	0	0	0.000531224	0.000563952	0	0.000288071	0.00089338	0.000882894	0.760656	1.20534
rno-miR-383-5p	miRNA	0.00135303	0.00170814	0.000747142	0	0	0	0.000531224	0.000563952	0	0.000288071	0.00089338	0.000882894	0.760656	1.20534
rno-mir-409a	miRNA	0	0	0.000747142	0	0	0.000251272	0	0	0.000568904	0.000288071	0	0.00211895	0.392314	0.335497
rno-miR-409a-3p	miRNA	0	0	0.000747142	0	0	0.000251272	0	0	0.000568904	0.000288071	0	0.00211895	0.392314	0.335497
rno-mir-410	miRNA	0	0	0	0	0	0.000251272	0	0	0.000568904	0.000144035	0	0.000882894	0.208783	0.157455
rno-miR-410-3p	miRNA	0	0	0	0	0	0.000251272	0	0	0.000568904	0.000144035	0	0.000882894	0.208783	0.157455
rno-mir-411	miRNA	0.000672511	0	0	0	0	0	0	0	0.000568904	0	0	0.000176579	0.936149	0.902114
rno-miR-411-5p	miRNA	0.000672511	0	0	0	0	0	0	0	0.000568904	0	0	0.000176579	0.936149	0.902114
rno-mir-421	miRNA	0.0108002	0.0231322	0.00971285	0.0101491	0.00602379	0.0062818	0.00584347	0.00847412	0.00858528	0.00230457	0.00670714	0.0113033	0.22234	1.52946
rno-miR-421-3p	miRNA	0.0108002	0.0231322	0.00971285	0.0101491	0.00602379	0.0062818	0.00584347	0.00847412	0.00858528	0.00230457	0.00670714	0.0113033	0.22234	1.52946
rno-mir-423	miRNA	0.78815	2.60206	1.76771	0.602932	0.38844	0.456385	0.32507	0.741735	1.28131	0.162485	0.550966	0.81097	0.291053	1.70577
rno-miR-423-3p	miRNA	0.119435	0.248462	0.127812	0.154285	0.0975174	0.0995197	0.052585	0.0892577	0.107634	0.0590592	0.135954	0.244421	0.498183	1.22952
rno-miR-423-5p	miRNA	0.668708	2.3536	1.6399	0.448647	0.290922	0.356866	0.272485	0.652477	1.17368	0.103426	0.415014	0.566549	0.292761	1.80883
rno-mir-425	miRNA	0.029014	0.101953	0.0657788	0.0653702	0.0499794	0.0927354	0.00849959	0.0327636	0.0538169	0.0158448	0.0789324	0.126625	0.504341	1.27916
rno-miR-425-3p	miRNA	0.00202554	0.0145626	0.00448285	0.00527655	0.00488489	0.0100532	0.00159367	0.00564941	0.0028593	0.00144035	0.00804857	0.0143052	0.664752	1.21799
rno-miR-425-5p	miRNA	0.0269885	0.08739	0.0612859	0.0600901	0.0450966	0.0826822	0.00690591	0.0271142	0.0509576	0.0144045	0.0708839	0.11232	0.491119	1.28645
rno-miR-429	miRNA	0.000672511	0.00170814	0.00298857	0.00203052	0.00260499	0	0.000531224	0	0.0017141	0.000864213	0.00290824	0.00600368	0.753991	0.83224
rno-mir-429	miRNA	0.000672511	0.00170814	0.00298857	0.00203052	0.00260499	0	0.000531224	0	0.0017141	0.000864213	0.00290824	0.00600368	0.753991	0.83224
rno-miR-431	miRNA	0	0.000854069	0	0	0	0	0	0	0	0	0.000670714	0.00176579	0.443731	0.350531
rno-mir-431	miRNA	0	0.000854069	0	0	0	0	0	0	0	0	0.000670714	0.00176579	0.443731	0.350531
rno-mir-433	miRNA	0	0.00170814	0	0	0	0.000251272	0	0.000563952	0	0	0.000222666	0.000706316	0.807002	1.31246
rno-miR-433-3p	miRNA	0	0.00170814	0	0	0	0.000251272	0	0.000563952	0	0	0	0.000706316	0.721583	1.54252
rno-mir-434-1	miRNA	0	0	0.000747142	0.000811507	0.0006502	0	0	0	0	0.000144035	0	0.00441447	0.621491	0.484555
rno-mir-434-2	miRNA	0	0	0.000747142	0.000811507	0.0006502	0	0	0	0	0.000144035	0	0.00441447	0.621491	0.484555
rno-miR-434-3p	miRNA	0	0	0.000747142	0.000811507	0.0006502	0	0	0	0	0.000144035	0	0.00441447	0.621491	0.484555
rno-mir-448	miRNA	0	0.00170814	0.00373571	0.00284203	0.00309369	0.000251272	0	0.000563952	0.0017141	0.000576142	0.00134143	0.00264868	0.312786	1.69935
rno-mir-449a	miRNA	0.000672511	0	0	0	0.000163599	0	0	0	0.000568904	0	0.000448048	0.00123605	0.331236	0.371109
rno-miR-449a-5p	miRNA	0.000672511	0	0	0	0.000163599	0	0	0	0.000568904	0	0.000448048	0.00123605	0.331236	0.371109
rno-mir-450a	miRNA	0.00269805	0.00257668	0.00224143	0.00406105	0.0016276	0.00125636	0.00159367	0.000563952	0.000568904	0.00144035	0.00246019	0.00423789	0.408986	1.33099
rno-miR-450a-5p	miRNA	0.00269805	0.00257668	0.00224143	0.00406105	0.0016276	0.00125636	0.00159367	0.000563952	0.000568904	0.00144035	0.00246019	0.00423789	0.408986	1.33099
rno-mir-450b-1	miRNA	0.00472359	0.00942371	0	0.00324954	0.00276859	0.00226145	0.00478102	0.0016968	0.00229039	0.00187246	0.00424967	0.00547395	0.817095	1.10128
rno-mir-450b-2	miRNA	0.00472359	0.00942371	0	0.00324954	0.00276859	0.00226145	0.00478102	0.0016968	0.00229039	0.00187246	0.00424967	0.00547395	0.817095	1.10128
rno-miR-450b-3p	miRNA	0.00472359	0.00942371	0	0.00324954	0.00276859	0.00226145	0.00371857	0.0016968	0.00229039	0.00187246	0.00424967	0.00494421	0.679291	1.19469
rno-miR-450b-5p	miRNA	0	0	0	0	0	0	0.00106245	0	0	0	0	0.000529737	0.001	0
rno-mir-451	miRNA	0.0269885	0.0428337	0.0186887	0.194077	0.0459104	0.190245	0.0148722	0.0259863	0.0166017	0.0302503	0.112922	0.401423	0.853326	0.861621
rno-miR-451-3p	miRNA	0.00135303	0.00428482	0.000747142	0.00203052	0.000813798	0.00226145	0	0.0016968	0.0011452	0.000720177	0.00134143	0.00441447	0.661612	1.23317
rno-miR-451-5p	miRNA	0.026316	0.0419796	0.0186887	0.193669	0.0450966	0.18924	0.0148722	0.0248584	0.0166017	0.0296741	0.112922	0.39948	0.848537	0.860599
rno-mir-455	miRNA	0.00405108	0.00942371	0.00298857	0.00771458	0.0021163	0.00552798	0	0	0.000568904	0.00273667	0.00246019	0.00441447	0.0285541	3.12588
rno-miR-455-3p	miRNA	0.000672511	0.00343075	0.00224143	0.00649557	0.0014661	0.00376908	0	0	0.000568904	0.00144035	0.00134143	0.00353158	0.0982311	2.62638
rno-miR-455-5p	miRNA	0.00337056	0.00599296	0.000747142	0.00121902	0.0006502	0.0017589	0	0	0	0.00129632	0.00111876	0.000882894	0.0966026	4.16582
rno-mir-471	miRNA	0	0.000854069	0	0	0.0006502	0	0.00106245	0.0011279	0	0.000576142	0	0.000353158	0.32449	0.482191
rno-miR-471-5p	miRNA	0	0.000854069	0	0	0.0006502	0	0.00106245	0.0011279	0	0.000576142	0	0.000353158	0.32449	0.482191
rno-mir-483	miRNA	0.00742163	0.0214241	0.0164472	0.00609157	0.00293009	0.00150763	0.00159367	0.000563952	0.00229039	0.00230457	0.00089338	0.000353158	0.0566406	6.97855
rno-miR-483-3p	miRNA	0	0.000854069	0	0.00040751	0	0	0	0	0	0	0	0	0.001	64
rno-miR-483-5p	miRNA	0.00742163	0.02057	0.0164472	0.00568406	0.00293009	0.00150763	0.00159367	0.000563952	0.00229039	0.00230457	0.00089338	0.000353158	0.0562945	6.82083
rno-miR-484	miRNA	0.00809414	0.00771557	0.000747142	0.00649557	0.00504639	0.00527671	0.00106245	0.00452151	0.0028593	0.000864213	0.00626181	0.00688658	0.256304	1.48627
rno-mir-484	miRNA	0.00809414	0.00771557	0.000747142	0.00649557	0.00504639	0.00527671	0.00106245	0.00452151	0.0028593	0.000864213	0.00626181	0.00688658	0.256304	1.48627
rno-mir-485	miRNA	0	0	0.00298857	0	0.0006502	0	0.000531224	0	0	0	0	0.000882894	0.497348	2.57317
rno-miR-485-3p	miRNA	0	0	0	0	0.0006502	0	0.000531224	0	0	0	0	0.000882894	0.517155	0.459792
rno-mir-488	miRNA	0.00202554	0.00428482	0.00373571	0.00121902	0.0006502	0.00100509	0.00265612	0.00621336	0.00572598	0.00216053	0.00916733	0.0203088	0.0983073	0.279467
rno-miR-488-3p	miRNA	0.00202554	0.00428482	0.00373571	0.00121902	0.0006502	0.00100509	0.00265612	0.00621336	0.00572598	0.00216053	0.00916733	0.0201323	0.0971441	0.280539
rno-mir-489	miRNA	0	0.00170814	0	0	0	0.000251272	0	0	0	0	0	0	0.001	64
rno-miR-489-3p	miRNA	0	0.00170814	0	0	0	0.000251272	0	0	0	0	0	0	0.001	64
rno-mir-490	miRNA	0.000672511	0.00170814	0.00672428	0	0	0.00100509	0	0	0	0.000720177	0	0.00105947	0.242193	5.6809
rno-miR-490-3p	miRNA	0	0	0.00672428	0	0	0.000251272	0	0	0	0	0	0.000706316	0.39373	9.87597
rno-miR-490-5p	miRNA	0.000672511	0.00170814	0	0	0	0.000753816	0	0	0	0.000720177	0	0.000353158	0.295315	2.9203
rno-mir-493	miRNA	0	0.000854069	0.000747142	0.00121902	0.000163599	0.000251272	0	0	0	0.000288071	0	0.000529737	0.100588	3.95582
rno-miR-493-5p	miRNA	0	0.000854069	0.000747142	0.00121902	0.000163599	0.000251272	0	0	0	0.000288071	0	0.000529737	0.100588	3.95582
rno-mir-497	miRNA	0.000672511	0.00170814	0.00373571	0.00203052	0	0.000502544	0.0021249	0.000563952	0.00343559	0.00316878	0.00178948	0.00918437	0.195419	0.426773
rno-miR-497-5p	miRNA	0.000672511	0.00170814	0.00373571	0.00203052	0	0.000502544	0.0021249	0.000563952	0.00343559	0.00316878	0.00178948	0.00918437	0.195419	0.426773
rno-mir-499	miRNA	0	0.00428482	0	0.00284203	0.0014661	0.000753816	0.000531224	0	0	0.000144035	0.00134143	0.00300184	0.415034	1.86245
rno-miR-499-5p	miRNA	0	0.00428482	0	0.00284203	0.0014661	0.000753816	0.000531224	0	0	0.000144035	0.00134143	0.00300184	0.415034	1.86245
rno-mir-500	miRNA	0	0	0	0.000811507	0.0013025	0.000502544	0.000531224	0	0	0.000864213	0	0.000529737	0.678357	1.35912
rno-miR-500-3p	miRNA	0	0	0	0.000811507	0.0013025	0.000502544	0.000531224	0	0	0.000864213	0	0.000529737	0.678357	1.35912
rno-mir-501	miRNA	0	0	0	0	0.000163599	0	0.000531224	0.000563952	0	0	0.000222666	0.000529737	0.0504312	0.0885476
rno-miR-501-3p	miRNA	0	0	0	0	0	0	0.000531224	0.000563952	0	0	0.000222666	0.000529737	0.001	0
rno-mir-503-1	miRNA	0.00135303	0.00257668	0.00149428	0.00527655	0.000813798	0.00125636	0.00106245	0.0011279	0	0.000864213	0.000670714	0.00282526	0.216862	1.94956
rno-mir-503-2	miRNA	0.00135303	0.00257668	0.00149428	0.00527655	0.000813798	0.00125636	0.00106245	0.0011279	0	0.000864213	0.000670714	0.00282526	0.216862	1.94956
rno-miR-503-3p	miRNA	0	0.000854069	0	0.00365354	0.0003251	0.000502544	0	0	0	0.000576142	0	0.00211895	0.526744	1.97962
rno-miR-503-5p	miRNA	0.00135303	0.00170814	0.00149428	0.00162301	0.000488699	0.000753816	0.00106245	0.0011279	0	0.000288071	0.000670714	0.000706316	0.0524545	1.9248
rno-mir-505	miRNA	0	0	0	0.00121902	0.0006502	0	0.000531224	0	0.000568904	0.00288071	0.00156409	0.00600368	0.142145	0.161856
rno-miR-505-3p	miRNA	0	0	0	0.000811507	0.000488699	0	0	0	0.000568904	0.00230457	0.00111876	0.00529737	0.170219	0.139964
rno-miR-505-5p	miRNA	0	0	0	0.00040751	0.000163599	0	0.000531224	0	0	0.000576142	0.000448048	0.000706316	0.0825056	0.25251
rno-mir-511	miRNA	0.00202554	0.000854069	0	0.00121902	0.000488699	0.00100509	0.000531224	0.000563952	0.00229039	0.000288071	0.00089338	0.00141263	0.878107	0.93524
rno-miR-511-3p	miRNA	0.00202554	0.000854069	0	0.00121902	0.000488699	0.00100509	0.000531224	0.000563952	0.0011452	0.000288071	0.00089338	0.00123605	0.638723	1.20064
rno-miR-511-5p	miRNA	0	0	0	0	0	0	0	0	0.0011452	0	0	0.000176579	0.001	0
rno-mir-5132	miRNA	0	0	0	0	0	0	0.000531224	0	0	0.000288071	0	0.000353158	0.001	0
rno-mir-532	miRNA	0.00337056	0.00257668	0.00149428	0.00730707	0.0102564	0.00804299	0.000531224	0.00282471	0.0028593	0.00475317	0.0122982	0.0116565	0.903231	0.946307
rno-miR-532-3p	miRNA	0.000672511	0	0	0.000811507	0.0017912	0.000502544	0	0.0016968	0.000568904	0.000432106	0.00156409	0.000706316	0.616946	0.760384
rno-miR-532-5p	miRNA	0.00269805	0.00257668	0.00149428	0.00649557	0.00846518	0.00754045	0.000531224	0.0011279	0.00229039	0.00432106	0.0107341	0.0109502	0.962544	0.977143
rno-mir-541	miRNA	0.000672511	0	0	0.000811507	0	0.000502544	0.000531224	0.000563952	0.000568904	0.000288071	0.000448048	0.000353158	0.456176	0.721505
rno-miR-541-5p	miRNA	0.000672511	0	0	0.000811507	0	0.000502544	0.000531224	0.000563952	0.000568904	0.000288071	0.000448048	0.000353158	0.456176	0.721505
rno-mir-542-1	miRNA	0	0.00513889	0	0.00284203	0.000488699	0.000502544	0.00106245	0	0.000568904	0.000144035	0.00201214	0.00370816	0.812754	1.19698
rno-mir-542-2	miRNA	0	0.00513889	0	0.00284203	0.000488699	0.000502544	0.00106245	0	0.000568904	0.000144035	0.00201214	0.00370816	0.812754	1.19698
rno-mir-542-3	miRNA	0	0.00513889	0	0.00284203	0.000488699	0.000502544	0.00106245	0	0.000568904	0.000144035	0.00201214	0.00370816	0.812754	1.19698
rno-miR-542-3p	miRNA	0	0.00257668	0	0.00162301	0	0	0.000531224	0	0	0.000144035	0.00156409	0.00317842	0.774776	0.77517
rno-miR-542-5p	miRNA	0	0.00257668	0	0.00121902	0.000488699	0.000502544	0.000531224	0	0.000568904	0	0.000448048	0.000529737	0.31946	2.30373
rno-mir-598-1	miRNA	0	0	0	0	0	0	0.000531224	0	0	0.000288071	0	0.000529737	0.001	0
rno-mir-598-2	miRNA	0	0	0	0	0	0	0.000531224	0	0	0.000288071	0	0.000529737	0.001	0
rno-miR-598-3p	miRNA	0	0	0	0	0	0	0.000531224	0	0	0.000288071	0	0.000529737	0.001	0
rno-mir-615	miRNA	0.000672511	0.00343075	0	0.00203052	0.0014661	0.000502544	0	0	0	0	0.000670714	0.000353158	0.0689557	7.91351
rno-miR-6216	miRNA	0.000672511	0	0	0	0	0.000502544	0.000531224	0.0016968	0	0.000144035	0.000448048	0.000353158	0.266403	0.370298
rno-mir-6216	miRNA	0.000672511	0	0	0	0	0.000502544	0.000531224	0.0016968	0	0.000144035	0.000448048	0.000353158	0.266403	0.370298
rno-mir-628	miRNA	0.000672511	0	0	0	0.0003251	0.000251272	0	0	0	0	0.000448048	0.000176579	0.453665	1.99941
rno-mir-6318	miRNA	0	0	0	0.00040751	0.0006502	0.00125636	0	0	0.000568904	0	0.000222666	0.000353158	0.419618	2.0215
rno-mir-6324	miRNA	0	0.00257668	0.000747142	0	0.0006502	0	0	0.00226075	0	0.000288071	0.000448048	0.00176579	0.821299	0.834412
rno-miR-6328	miRNA	0.0053961	0.0068615	0.0112071	0.0089336	0.00586019	0.00955062	0.000531224	0.00508546	0.0011452	0.00115228	0.00693252	0.00953752	0.0578564	1.96066
rno-mir-6328	miRNA	0.0053961	0.0068615	0.0112071	0.0089336	0.00586019	0.00955062	0.000531224	0.00508546	0.0011452	0.00115228	0.00693252	0.00953752	0.0578564	1.96066
rno-mir-6329	miRNA	0	0.000854069	0.00149428	0	0	0.000502544	0	0	0	0.000288071	0	0.000706316	0.298391	2.86699
rno-miR-6329	miRNA	0	0.000854069	0.00149428	0	0	0	0	0	0	0.000144035	0	0.000353158	0.297012	4.72322
rno-mir-652	miRNA	0.00607661	0.0154167	0.00747142	0.0093376	0.00293009	0.00854553	0.00106245	0.00508546	0.00514969	0.00345685	0.00447233	0.0137754	0.279607	1.50832
rno-miR-652-3p	miRNA	0.00607661	0.0154167	0.00747142	0.0093376	0.00293009	0.00854553	0.00106245	0.00508546	0.00514969	0.00345685	0.00447233	0.0137754	0.279607	1.50832
rno-mir-664-1	miRNA	0	0.00257668	0.000747142	0.00162301	0.0011389	0.00125636	0	0	0.0017141	0.000288071	0.000448048	0.00300184	0.619855	1.34666
rno-mir-664-2	miRNA	0.00135303	0.00771557	0.00672428	0.00203052	0.0013025	0.00301526	0.00159367	0.00282471	0.00343559	0.00115228	0.00268286	0.00529737	0.527593	1.30346
rno-miR-664-2-5p	miRNA	0.00135303	0.00513889	0.00597714	0.00040751	0.000163599	0.0017589	0.00159367	0.00282471	0.00229039	0.000864213	0.00223481	0.00229553	0.683944	1.22273
rno-miR-664-3p	miRNA	0	0.00257668	0.000747142	0.00162301	0.0011389	0.00125636	0	0	0.0011452	0.000288071	0.000448048	0.00300184	0.506467	1.50356
rno-miR-671	miRNA	0.00135303	0.0137085	0.00747142	0.00852609	0.00406899	0.00276399	0.000531224	0.0011279	0.00629489	0.00345685	0.00670714	0.013952	0.730324	1.18154
rno-mir-671	miRNA	0.00135303	0.0137085	0.00747142	0.0089336	0.00439619	0.00326654	0.000531224	0.0011279	0.00629489	0.00345685	0.00894466	0.0155412	0.858345	1.09005
rno-mir-672	miRNA	0.000672511	0.000854069	0.00224143	0	0.000488699	0.000251272	0.00106245	0.000563952	0.00458079	0.000144035	0	0.000176579	0.679051	0.690581
rno-miR-672-5p	miRNA	0.000672511	0.000854069	0.00224143	0	0.000488699	0.000251272	0.00106245	0.000563952	0.00458079	0.000144035	0	0.000176579	0.679051	0.690581
rno-mir-674	miRNA	0.0053961	0.00257668	0.00448285	0.00446504	0.00358239	0.00276399	0.00902874	0.00282471	0.00973048	0.00302474	0.00760323	0.0100673	0.0665584	0.55032
rno-miR-674-3p	miRNA	0.00135303	0.000854069	0	0.00243452	0.0014661	0.000251272	0.00478102	0.000563952	0.00229039	0.00115228	0.00357895	0.0024721	0.0891399	0.42854
rno-miR-674-5p	miRNA	0.00405108	0.00170814	0.00448285	0.00203052	0.0021163	0.00251272	0.00424979	0.00226075	0.00744009	0.00187246	0.00402428	0.00759516	0.15904	0.615891
rno-miR-676	miRNA	0.0101197	0.00771557	0.00448285	0.0138062	0.0123727	0.0123146	0.00849959	0.00226075	0.00858528	0.0167091	0.0295168	0.0699366	0.277885	0.448767
rno-mir-676	miRNA	0.0101197	0.00771557	0.00448285	0.0138062	0.0123727	0.0125659	0.00849959	0.00226075	0.00858528	0.0167091	0.0295168	0.0701131	0.282485	0.450035
rno-mir-702	miRNA	0.000672511	0	0	0	0.0003251	0.000502544	0	0	0.000568904	0	0.000670714	0.000176579	0.937378	1.05928
rno-miR-702-5p	miRNA	0.000672511	0	0	0	0.0003251	0.000251272	0	0	0.000568904	0	0.000670714	0	0.995456	1.00747
rno-mir-760	miRNA	0.00135303	0.00343075	0.00224143	0.000811507	0.00309369	0.00201018	0	0	0.00229039	0.000432106	0.00134143	0.00388474	0.291765	1.62802
rno-miR-760-3p	miRNA	0.00135303	0.00343075	0.00224143	0.000811507	0.00309369	0.00150763	0	0	0.00229039	0.000288071	0.00134143	0.00353158	0.280433	1.66921
rno-miR-762	miRNA	0	0	0	0	0	0	0	0.000563952	0	0	0	0.000176579	0.001	0
rno-mir-762	miRNA	0	0	0	0	0	0	0	0.000563952	0	0	0	0.000706316	0.001	0
rno-mir-7a-1	miRNA	0.00674912	0.00942371	0.00373571	0.00446504	0.00455769	0.0045229	0.00265612	0.00960202	0.00514969	0.00316878	0.00357895	0.010597	0.902271	0.962639
rno-miR-7a-1-3p	miRNA	0.000672511	0.000854069	0.00149428	0.000811507	0.0003251	0.000502544	0.00106245	0.00338866	0.0011452	0.00100825	0.00089338	0.00406131	0.104295	0.403142
rno-mir-7a-2	miRNA	0.00607661	0.00856964	0.00149428	0.00365354	0.00423259	0.00376908	0.00159367	0.00621336	0.00400449	0.00216053	0.00268286	0.00653342	0.569709	1.19869
rno-miR-7a-5p	miRNA	0.00607661	0.00856964	0.00224143	0.00365354	0.00423259	0.00402035	0.00159367	0.00621336	0.00400449	0.00216053	0.00268286	0.00653342	0.468837	1.24175
rno-mir-802	miRNA	0.00135303	0.00170814	0	0	0	0	0.00318735	0.0016968	0.0011452	0.0067706	0.00246019	0.0144817	0.0844841	0.102924
rno-miR-802-3p	miRNA	0.00135303	0.000854069	0	0	0	0	0.00106245	0.0011279	0.0011452	0.00302474	0.000448048	0.00459105	0.0651919	0.193615
rno-miR-802-5p	miRNA	0	0.000854069	0	0	0	0	0.0021249	0.000563952	0	0.00374492	0.00201214	0.00989068	0.103816	0.0465773
rno-mir-871	miRNA	0	0	0	0	0	0	0	0	0.0011452	0	0	0.000353158	0.001	0
rno-miR-871-5p	miRNA	0	0	0	0	0	0	0	0	0.0011452	0	0	0.000353158	0.001	0
rno-mir-872	miRNA	0.0202474	0.0376948	0.0149529	0.0280163	0.0109066	0.0258856	0.00690591	0.0158154	0.0223276	0.0161329	0.041367	0.0690537	0.599307	0.802457
rno-miR-872-3p	miRNA	0	0	0.00224143	0	0.0006502	0.000251272	0	0	0.000568904	0.000288071	0.000448048	0.00141263	0.869186	1.15647
rno-miR-872-5p	miRNA	0.0202474	0.0376948	0.0127115	0.0280163	0.0102564	0.0256343	0.00690591	0.0158154	0.0217587	0.0158448	0.040919	0.0676388	0.58895	0.796771
rno-mir-873	miRNA	0	0.00343075	0.00224143	0.000811507	0.000488699	0	0	0	0	0	0.00111876	0.000882894	0.217725	3.48331
rno-miR-873-3p	miRNA	0	0.00343075	0.00224143	0.000811507	0.0003251	0	0	0	0	0	0.00089338	0.000882894	0.215001	3.83318
rno-mir-874	miRNA	0	0	0	0.00121902	0.000163599	0	0	0	0.0011452	0.000144035	0.00380162	0.00176579	0.203944	0.201646
rno-miR-874-3p	miRNA	0	0	0	0.00121902	0.000163599	0	0	0	0.0011452	0.000144035	0.00380162	0.00176579	0.203944	0.201646
rno-miR-877	miRNA	0.00135303	0.00599296	0.00373571	0.00243452	0.0017912	0.000753816	0.000531224	0.000563952	0.0028593	0.000576142	0.00089338	0.00264868	0.17922	1.98958
rno-mir-877	miRNA	0.00135303	0.00599296	0.00373571	0.00365354	0.0017912	0.000753816	0.000531224	0.000563952	0.0028593	0.000576142	0.00089338	0.00264868	0.133592	2.14058
rno-mir-92a-1	miRNA	3.68837	10.0972	6.38171	4.54372	2.95547	3.53071	0.798335	3.10987	3.951	0.888627	3.95292	6.34896	0.176941	1.63767
rno-mir-92a-2	miRNA	0.248317	0.725698	0.402124	0.421038	0.260153	0.311127	0.047804	0.193203	0.360116	0.0839792	0.457275	0.565136	0.349441	1.38708
rno-miR-92a-3p	miRNA	0.248317	0.725698	0.402124	0.421038	0.260153	0.311127	0.047804	0.193203	0.360116	0.0839792	0.457275	0.565136	0.349441	1.38708
rno-mir-92b	miRNA	0.0108002	0.0668345	0.0680202	0.0418189	0.0332105	0.0286496	0.00106245	0.00452151	0.0177469	0.00460914	0.0243738	0.0263148	0.0258829	3.17104
rno-miR-92b-3p	miRNA	0.0108002	0.0659659	0.0680202	0.0418189	0.0332105	0.0286496	0.00106245	0.00452151	0.0177469	0.0044651	0.0234777	0.0263148	0.0249452	3.20235
rno-miR-92b-5p	miRNA	0	0.000854069	0	0	0	0	0	0	0	0.000144035	0.00089338	0	0.88219	0.823266
rno-mir-93	miRNA	0.113366	0.178211	0.0792274	0.18352	0.123565	0.120631	0.052585	0.120329	0.127102	0.0532978	0.144451	0.203625	0.590731	1.13848
rno-miR-93-3p	miRNA	0.000672511	0.00513889	0.000747142	0.000811507	0.000163599	0.00125636	0	0.000563952	0.000568904	0.000576142	0.000448048	0.00423789	0.69351	1.37453
rno-miR-93-5p	miRNA	0.112686	0.173072	0.0784802	0.182708	0.123402	0.119375	0.052585	0.119761	0.126526	0.0527217	0.144003	0.199387	0.582554	1.13632
rno-mir-98	miRNA	0.0303671	0.0376948	0.0142058	0.0438495	0.0415142	0.0208601	0.0116849	0.0231616	0.0314892	0.0139724	0.0259379	0.0286103	0.163044	1.39772
rno-miR-98-3p	miRNA	0	0.000854069	0	0	0	0	0	0	0.0011452	0.000576142	0	0	0.563681	0.496165
rno-miR-98-5p	miRNA	0.0303671	0.0368408	0.0142058	0.0438495	0.0415142	0.0208601	0.0116849	0.0231616	0.030344	0.0133962	0.0259379	0.0286103	0.151401	1.40938
rno-mir-99a	miRNA	0.00337056	0.0162852	0.00523	0.0125871	0.0187216	0.00879681	0.00584347	0.00508546	0.00973048	0.0198788	0.0286207	0.070996	0.279426	0.46371
rno-miR-99a-5p	miRNA	0.00337056	0.0162852	0.00523	0.0125871	0.0185601	0.00879681	0.00584347	0.00508546	0.00973048	0.0197347	0.0286207	0.0704663	0.282929	0.464792
rno-mir-99b	miRNA	0.0533045	0.124231	0.0799745	0.120588	0.101261	0.0487559	0.0387752	0.028811	0.0618332	0.0553143	0.103529	0.184199	0.740333	1.11779
rno-miR-99b-3p	miRNA	0	0.00170814	0.00224143	0.00365354	0.00439619	0.000753816	0.00106245	0.0016968	0	0.00216053	0.00447233	0.00176579	0.774083	1.14297
rno-miR-99b-5p	miRNA	0.0533045	0.122523	0.0777331	0.116934	0.0968651	0.0479998	0.0377128	0.0271142	0.0618332	0.0531538	0.0990566	0.182433	0.74518	1.11718
rno-mir-9a-1	miRNA	0	0.00170814	0.00149428	0.00406105	0.000163599	0.000251272	0	0	0	0.0020165	0.000448048	0.000176579	0.271903	2.90722
rno-mir-9a-2	miRNA	0	0.00170814	0.00149428	0.00406105	0.000163599	0.000251272	0	0	0	0.0020165	0.000448048	0.000176579	0.271903	2.90722
rno-mir-9a-3	miRNA	0	0.00170814	0.00149428	0.00406105	0.000163599	0.000251272	0	0	0	0.0020165	0.000448048	0.000176579	0.271903	2.90722
rno-miR-9a-5p	miRNA	0	0.00170814	0.00149428	0.00406105	0.000163599	0.000251272	0	0	0	0.0020165	0	0.000176579	0.237051	3.50117
A1bg	RefSeq	0	0.000854069	0.00224143	0.000811507	0.000163599	0	0	0	0.000568904	0	0	0.000529737	0.227447	3.70512
A1cf	RefSeq	0.00607661	0.00942371	0.00597714	0.00730707	0.00700118	0.0103044	0.00318735	0.00508546	0.0028593	0.00518528	0.0118502	0.0135988	0.732091	1.10352
A1i3	RefSeq	0.00809414	0.0214241	0.0239186	0.0308583	0.0206764	0.0133197	0.00849959	0.00621336	0.0183231	0.0146926	0.0402483	0.0323185	0.96386	0.98334
A2m	RefSeq	0.00202554	0.00428482	0.00523	0.00974511	0.00406899	0.0045229	0.000531224	0.00508546	0.00572598	0.0020165	0.00916733	0.00353158	0.702438	1.14657
A2m:copy2	RefSeq	0.00202554	0.00428482	0.00523	0.00974511	0.00406899	0.0045229	0.000531224	0.00508546	0.00572598	0.0020165	0.00916733	0.00353158	0.702438	1.14657
A3galt2	RefSeq	0.000672511	0.00170814	0.00298857	0.00243452	0.00390749	0.00150763	0	0	0.00229039	0.000432106	0.00201214	0.00176579	0.109845	2.03354
A4galt	RefSeq	0	0.000854069	0	0	0.0006502	0.000251272	0.000531224	0	0	0	0.000222666	0.000353158	0.561159	1.58579
Aaas	RefSeq	0.00607661	0.00428482	0.00149428	0.00365354	0.00651248	0.0045229	0.000531224	0.0011279	0.0028593	0.00187246	0.00737785	0.00529737	0.368904	1.39224
Aacs	RefSeq	0.00944717	0.0239863	0.00597714	0.0211132	0.0193739	0.0170888	0.00371857	0.00677732	0.011452	0.0063385	0.0160998	0.0121862	0.080597	1.71438
Aadac	RefSeq	0	0	0.00224143	0.00040751	0.000813798	0	0	0.000563952	0	0.000720177	0.000448048	0.000353158	0.566618	1.66052
Aadacl2	RefSeq	0.0209199	0.147363	0.0358729	0.00974511	0.00406899	0.0045229	0.00531224	0.0242895	0.0154565	0.00216053	0.0120756	0.00600368	0.301272	3.40735
Aadacl2:copy2	RefSeq	0.0209199	0.147363	0.0358729	0.0101491	0.00406899	0.00477417	0.00531224	0.0242895	0.0154565	0.00230457	0.0129689	0.00688658	0.303997	3.31975
Aadacl3	RefSeq	0.000672511	0	0	0.00121902	0.000977397	0.000753816	0.00106245	0	0	0.000432106	0.00156409	0.00123605	0.74989	0.843537
Aadat	RefSeq	0.0512869	0.0779663	0.0597916	0.107593	0.0962149	0.0515199	0.00318735	0.0169482	0.0566835	0.0394685	0.167035	0.0944833	0.688026	1.17619
Aaed1	RefSeq	0.00405108	0.00257668	0.00821857	0.00974511	0.00683758	0.00502544	0.00106245	0.00226075	0.00343559	0.00172843	0.00737785	0.00618026	0.142524	1.65361
Aagab	RefSeq	0	0.000854069	0.00448285	0.00568406	0.0014661	0.0017589	0.00106245	0.0016968	0.0011452	0.000720177	0.00223481	0.00105947	0.305754	1.79898
Aak1	RefSeq	0.0303671	0.0488411	0.0485844	0.0454725	0.039723	0.0296547	0.00584347	0.0225976	0.0372152	0.0146926	0.0371174	0.0263148	0.0266403	1.68759
Aamdc	RefSeq	0.00135303	0.00343075	0.00224143	0.00203052	0.00341879	0.00226145	0	0.000563952	0.0011452	0.000720177	0.00402428	0.00370816	0.355662	1.45014
Aamp	RefSeq	0.00202554	0.00257668	0	0.00040751	0.0003251	0.00150763	0	0.000563952	0.000568904	0.000288071	0.00111876	0.000353158	0.195572	2.3653
Aanat	RefSeq	0.000672511	0	0.000747142	0	0.000488699	0.000502544	0	0.000563952	0	0	0.000670714	0.00105947	0.931707	1.05089
Aar2	RefSeq	0	0.00513889	0.00672428	0.00487255	0.00374389	0.00477417	0.0021249	0.00226075	0.00343559	0.00187246	0.00603643	0.00317842	0.37005	1.33557
Aard	RefSeq	0	0.00257668	0	0.00121902	0.0006502	0.00100509	0.000531224	0	0	0	0.00089338	0.000706316	0.236344	2.55804
Aars	RefSeq	0.00877466	0.0068615	0.000747142	0.0365424	0.00667399	0.00980189	0.00478102	0.00508546	0.0148876	0.00777885	0.0114049	0.0100673	0.647239	1.2851
Aars2	RefSeq	0.0053961	0.00257668	0.00747142	0.00609157	0.00358239	0.0045229	0.00318735	0.0016968	0.00572598	0.000864213	0.00380162	0.00565052	0.21263	1.41644
Aarsd1	RefSeq	0.00269805	0.00170814	0	0.000811507	0.000813798	0.00125636	0.000531224	0	0.0017141	0.00187246	0.00380162	0.00282526	0.421425	0.678276
Aasdhppt	RefSeq	0	0.00170814	0	0.00040751	0.0003251	0.000753816	0	0.0011279	0.000568904	0.000288071	0.000670714	0.000353158	0.921634	1.06176
Aass	RefSeq	0.00674912	0.0154167	0.00821857	0.00527655	0.00683758	0.00804299	0.0021249	0.00452151	0.00400449	0.00216053	0.00804857	0.00723973	0.0658383	1.79865
Aatf	RefSeq	0.027669	0.0651119	0.0313901	0.0194902	0.0221404	0.0221165	0.00318735	0.0242895	0.0194683	0.00619446	0.0210202	0.018543	0.0810135	2.0271
Aatk	RefSeq	0.00607661	0.0171393	0.00747142	0.0117756	0.00765138	0.00577926	0.00265612	0.00395261	0.00458079	0.00345685	0.0105088	0.00865463	0.129314	1.65318
Abat	RefSeq	0.0161963	0.0325559	0.0149529	0.0284203	0.0159551	0.0148273	0.00106245	0.0152514	0.0120209	0.00605043	0.0203495	0.0199557	0.102091	1.64557
Abca1	RefSeq	0.026316	0.0668345	0.0261601	0.0231437	0.0138388	0.020104	0.00584347	0.0214648	0.017178	0.00691464	0.0219136	0.015188	0.123829	1.99313
Abca13	RefSeq	0.222681	0.416395	0.276554	0.28421	0.229711	0.14375	0.0281507	0.135017	0.199242	0.111925	0.375211	0.235237	0.217159	1.45034
Abca15	RefSeq	0.0337376	0.0608271	0.046343	0.0885104	0.0607245	0.0387027	0.00371857	0.00847412	0.0383604	0.02492	0.0930201	0.0581035	0.317126	1.45124
Abca17	RefSeq	0.0182218	0.026563	0.0164472	0.0174597	0.014489	0.0175913	0.00318735	0.00960202	0.0148876	0.00504124	0.0210202	0.0141286	0.0540913	1.63219
Abca2	RefSeq	0	0.00428482	0.00821857	0.00527655	0.00814008	0.00502544	0.00159367	0.0016968	0.00229039	0.00216053	0.00447233	0.00565052	0.161831	1.73226
Abca4	RefSeq	0.0141708	0.0351326	0.0149529	0.0284203	0.0182329	0.0218652	0.00478102	0.00621336	0.0143113	0.00950728	0.0288461	0.0164241	0.104564	1.65796
Abca5	RefSeq	0.026316	0.027417	0.0291486	0.140886	0.120635	0.267648	0.0122161	0.00903807	0.0343485	0.0370199	0.11337	0.147289	0.371779	1.73247
Abca7	RefSeq	0.00202554	0.00343075	0.00373571	0.0125871	0.00358239	0.00804299	0.000531224	0.0016968	0.0017141	0.00187246	0.00916733	0.00830147	0.470138	1.43469
Abca8a	RefSeq	0.0101197	0.0120004	0.00448285	0.0146177	0.00927898	0.00779172	0.00849959	0.00621336	0.0148876	0.00576142	0.0143104	0.00900779	0.978272	0.993374
Abcb10	RefSeq	0.00337056	0.00343075	0.00523	0.0101491	0.00976768	0.0160837	0.00106245	0.0011279	0.0028593	0.0131082	0.0145358	0.013952	0.945391	1.02972
Abcb11	RefSeq	0.0108002	0.0120004	0.0209301	0.0243592	0.0201877	0.0203553	0.00265612	0.00847412	0.00572598	0.0105155	0.0295168	0.0224278	0.340382	1.36961
Abcb1a	RefSeq	0.00877466	0.0197015	0.0142058	0.0109641	0.00797648	0.0110583	0.00265612	0.00960202	0.0103068	0.0024486	0.00715519	0.00653342	0.0306363	1.87795
Abcb1b	RefSeq	0.0654577	0.12937	0.127812	0.136828	0.126659	0.0628294	0.0116849	0.0305078	0.0961818	0.054306	0.19722	0.109671	0.447561	1.29902
Abcb4	RefSeq	0.0161963	0.0308478	0.01046	0.0162407	0.0200241	0.0185964	0.00531224	0.00960202	0.0154565	0.00576142	0.0158772	0.010597	0.0350912	1.79479
Abcb6	RefSeq	0.00202554	0.00428482	0.00373571	0.00974511	0.00439619	0.00376908	0.00106245	0.00395261	0.0017141	0.00115228	0.00357895	0.00388474	0.124372	1.82184
Abcb7	RefSeq	0.0391337	0.0548341	0.0328844	0.0617131	0.0428167	0.0238754	0.0021249	0.00621336	0.0280536	0.0120999	0.0523238	0.0259616	0.0489945	2.01343
Abcb8	RefSeq	0.000672511	0.00343075	0.00523	0.0117756	0.00260499	0.00201018	0.000531224	0.0011279	0.000568904	0.000432106	0.00335357	0.00211895	0.134663	3.16306
Abcb9	RefSeq	0.0101197	0.0145626	0.01046	0.0231437	0.0112338	0.0115608	0.00424979	0.00903807	0.0108757	0.00893113	0.0131916	0.0141286	0.20597	1.34206
Abcc1	RefSeq	0.0883951	0.117384	0.0852045	0.102317	0.0765159	0.0469947	0.00796836	0.0231616	0.0423649	0.025064	0.0784871	0.0436218	0.00541549	2.34203
Abcc10	RefSeq	0.0101197	0.0111318	0.0142058	0.0211132	0.0102564	0.00879681	0.0021249	0.00734621	0.0125972	0.00345685	0.00402428	0.0116565	0.051504	1.83527
Abcc12	RefSeq	0.0168688	0.026563	0.0216772	0.0730813	0.00976768	0.010807	0.000531224	0.0101709	0.00801638	0.00561738	0.0154291	0.0107736	0.122491	3.14146
Abcc2	RefSeq	0.00337056	0.0068615	0.00971285	0.0174597	0.00618738	0.00552798	0.00424979	0.00564941	0.00229039	0.00489721	0.00983804	0.00865463	0.362704	1.38057
Abcc3	RefSeq	0.00269805	0.0145626	0.00971285	0.0101491	0.00325519	0.00376908	0.00371857	0.0016968	0.00744009	0.00273667	0.00827395	0.00723973	0.366766	1.41925
Abcc4	RefSeq	0.174773	0.590321	0.205545	0.183112	0.136588	0.100274	0.023903	0.161567	0.160305	0.070727	0.235904	0.159476	0.263735	1.71283
Abcc5	RefSeq	0.0229454	0.0291252	0.0433544	0.0357309	0.0276754	0.0153299	0.000531224	0.00903807	0.0234728	0.0087871	0.0344345	0.0162475	0.0591133	1.8826
Abcc6	RefSeq	0.00674912	0.00856964	0.0127115	0.0105566	0.00879028	0.00955062	0.00265612	0.00452151	0.00629489	0.00288071	0.00581376	0.00723973	0.00222341	1.93588
Abcc8	RefSeq	0.0168688	0.0608271	0.0306429	0.129114	0.0224655	0.0492585	0.00159367	0.0163843	0.0211824	0.0067706	0.0304102	0.0681685	0.198383	2.13949
Abcc9	RefSeq	0.0188943	0.02057	0.0171944	0.0276088	0.0336992	0.0311623	0.00531224	0.0146875	0.0229039	0.0169971	0.0346599	0.0213683	0.280466	1.28638
Abcd1	RefSeq	0.0053961	0.00513889	0.000747142	0.00284203	0.00260499	0.0017589	0.000531224	0.0016968	0.0017141	0.00100825	0.00581376	0.00370816	0.558931	1.27748
Abcd2	RefSeq	0.0108002	0.00856964	0.00971285	0.0207057	0.00683758	0.00477417	0.000531224	0.00677732	0.00687118	0.00230457	0.00447233	0.00388474	0.0452339	2.47169
Abcd3	RefSeq	0.000672511	0.00513889	0.000747142	0.00487255	0.00276859	0.00376908	0.0021249	0.00226075	0.0011452	0.00158439	0.00492038	0.00264868	0.589884	1.22367
Abcd4	RefSeq	0.0108002	0.02057	0.0239186	0.00649557	0.00455769	0.00854553	0.00159367	0.00338866	0.00973048	0.00374492	0.00402428	0.00547395	0.060498	2.67877
Abce1	RefSeq	0.00202554	0.00428482	0.00448285	0.00487255	0.0024414	0.00678435	0.000531224	0.0011279	0.00400449	0.00187246	0.00693252	0.00759516	0.749668	1.12816
Abcf1	RefSeq	0.0108002	0.0154167	0.0149529	0.0166482	0.0131865	0.00955062	0.00637469	0.00734621	0.0177469	0.00648253	0.0107341	0.00865463	0.102674	1.40489
Abcf2	RefSeq	0.000672511	0	0.00224143	0.00365354	0.00260499	0.00251272	0	0.0016968	0.000568904	0.00144035	0.00268286	0.00300184	0.613914	1.24433
Abcf3	RefSeq	0	0.00170814	0.00298857	0.00365354	0.00374389	0.00226145	0	0.000563952	0.00343559	0.000432106	0.00089338	0.00141263	0.128086	2.13065
Abcg1	RefSeq	0.0108002	0.0162852	0.0194358	0.0864799	0.044933	0.297305	0.00106245	0.00847412	0.00801638	0.021031	0.103306	0.100842	0.457886	1.95787
Abcg2	RefSeq	0.00742163	0.0120004	0.00373571	0.0105566	0.00748778	0.00527671	0.0021249	0.00282471	0.00400449	0.00172843	0.00737785	0.003355	0.0232193	2.17035
Abcg3	RefSeq	0.0108002	0.0214241	0.0171944	0.0365424	0.0201877	0.0183451	0.00424979	0.00564941	0.0137424	0.00950728	0.0321997	0.0127159	0.18626	1.59476
Abcg3l1	RefSeq	0.00607661	0.00856964	0.00821857	0.00852609	0.00374389	0.00402035	0.0021249	0.0016968	0.00343559	0.00172843	0.00559109	0.00494421	0.0183864	2.00579
Abcg3l3	RefSeq	0.0053961	0.0154167	0.00896571	0.0198942	0.0102564	0.0130684	0.00318735	0.00226075	0.00629489	0.0044651	0.0210202	0.00777173	0.213138	1.62216
Abcg3l4	RefSeq	0.526328	0.539771	0.485097	0.589129	0.545218	0.432007	0.0754256	0.172297	0.305731	0.144047	0.522793	0.366456	0.0112699	1.96474
Abcg4	RefSeq	0.00135303	0.00428482	0.00224143	0.00771458	0.00293009	0.00100509	0	0.000563952	0.0017141	0.000144035	0.000222666	0.00141263	0.0515187	4.81321
Abcg5	RefSeq	0.00269805	0.00170814	0.00523	0.00324954	0.0016276	0.00376908	0	0.00338866	0.00400449	0.00100825	0.00559109	0.00353158	0.900094	1.04327
Abcg8	RefSeq	0.00135303	0.00428482	0.000747142	0.00284203	0.0013025	0.00326654	0.000531224	0.0011279	0.00400449	0.000720177	0.00223481	0.00194237	0.498836	1.30632
Abhd1	RefSeq	0.000672511	0.000854069	0.00149428	0.00162301	0.000813798	0.0017589	0	0	0.0017141	0.000576142	0.00111876	0.00176579	0.397663	1.39456
Abhd10	RefSeq	0.00337056	0.00170814	0.00298857	0.00203052	0.0003251	0.000502544	0	0.000563952	0.0011452	0.000288071	0.000670714	0.000529737	0.0527959	3.41669
Abhd11	RefSeq	0.0641047	0.161926	0.313931	0.0556251	0.01042	0.0130684	0.014341	0.0491479	0.0526717	0.00331282	0.0136397	0.0215449	0.168696	4.00287
Abhd12	RefSeq	0.0404867	0.0556882	0.0485844	0.0414149	0.0369565	0.0233729	0.00531224	0.0124267	0.0200373	0.00965131	0.036224	0.0238427	0.00470176	2.29318
Abhd12b	RefSeq	0.000672511	0.000854069	0	0.00324954	0.000488699	0.0017589	0	0	0.0011452	0.000288071	0.000448048	0.00158921	0.311105	2.02382
Abhd13	RefSeq	0.00202554	0.000854069	0	0.00162301	0.000488699	0.00201018	0	0.0011279	0	0.000288071	0.0031309	0.000353158	0.571831	1.42887
Abhd14a	RefSeq	0.000672511	0.00257668	0.000747142	0.00162301	0.0011389	0.000502544	0.00106245	0.000563952	0.00229039	0.000576142	0.00335357	0.000882894	0.678249	0.831763
Abhd14b	RefSeq	0.0168688	0.0419796	0.0792274	0.0158332	0.00472129	0.00502544	0.0021249	0.0141235	0.0103068	0.0020165	0.00804857	0.00918437	0.157156	3.57291
Abhd15	RefSeq	0.00135303	0	0	0.000811507	0.000977397	0.000502544	0	0	0.000568904	0.000288071	0.00089338	0.000529737	0.414542	1.59839
Abhd16a	RefSeq	0.00135303	0.00771557	0.00298857	0.0109641	0.0024414	0.00251272	0.00106245	0.0016968	0.000568904	0.00158439	0.00268286	0.00547395	0.190292	2.14054
Abhd16b	RefSeq	0	0	0.00149428	0	0	0	0	0	0	0	0.000448048	0.000529737	0.759593	1.52824
Abhd17a	RefSeq	0.00135303	0.000854069	0	0.000811507	0.000488699	0.00150763	0.000531224	0.000563952	0.0011452	0.000288071	0.000448048	0.00194237	0.963439	1.01953
Abhd17b	RefSeq	0.00135303	0.00343075	0.000747142	0.0263898	0.00602379	0.0140735	0	0.0016968	0.0017141	0.00374492	0.0143104	0.0213683	0.78215	1.21439
Abhd17c	RefSeq	0.00472359	0.00257668	0.00523	0.00406105	0.00553509	0.00577926	0.00159367	0.00282471	0.00400449	0.000720177	0.00492038	0.00618026	0.223481	1.37849
Abhd2	RefSeq	0.0101197	0.00856964	0.0142058	0.0207057	0.0153028	0.0211114	0.00265612	0.00338866	0.00687118	0.0139724	0.0199015	0.0196025	0.33725	1.3558
Abhd3	RefSeq	0.0404867	0.0145626	0.0351258	0.0332928	0.0348381	0.0258856	0.0127473	0.0135596	0.0297677	0.0171412	0.0406963	0.0271977	0.24735	1.30531
Abhd4	RefSeq	0.00202554	0.00257668	0.00373571	0.00162301	0.0016276	0.00226145	0	0.00282471	0.0011452	0.000432106	0.00223481	0.00459105	0.584163	1.23354
Abhd5	RefSeq	0.000672511	0.00343075	0.00149428	0.0121796	0.00553509	0.00402035	0.000531224	0.0011279	0.00229039	0.00115228	0.0031309	0.00547395	0.256127	1.99411
Abhd6	RefSeq	0.00269805	0.00599296	0.00523	0.00690308	0.00651248	0.00527671	0.00159367	0.0016968	0.00400449	0.00302474	0.00447233	0.00547395	0.041568	1.60926
Abhd8	RefSeq	0.00674912	0.0068615	0.00672428	0.00609157	0.00700118	0.00804299	0.000531224	0.00226075	0.00458079	0.00115228	0.00290824	0.00211895	0.000165433	3.06006
Abi1	RefSeq	0.052632	0.0419796	0.046343	0.0361349	0.0340243	0.0248805	0.00637469	0.0101709	0.0286299	0.00921921	0.0384615	0.0233129	0.0138696	2.03147
Abi2	RefSeq	0.0053961	0.00513889	0.000747142	0.0105566	0.00439619	0.00301526	0.00318735	0.00226075	0.00343559	0.0020165	0.00380162	0.00635684	0.383836	1.38899
Abi3	RefSeq	0	0.00257668	0	0.00040751	0.000977397	0.00100509	0	0	0.000568904	0.000288071	0.00156409	0.000706316	0.523807	1.58812
Abl1	RefSeq	0.102566	0.119092	0.112122	0.126272	0.100936	0.072629	0.0132785	0.0276831	0.0521028	0.0231916	0.105541	0.0545719	0.00518824	2.29265
Abl2	RefSeq	0.105944	0.126807	0.123329	0.125864	0.119008	0.077908	0.0100912	0.0271142	0.060688	0.0257842	0.110684	0.0646369	0.0063044	2.27045
Ablim2	RefSeq	0.103238	0.14994	0.11511	0.101505	0.102564	0.0686087	0.0116849	0.0225976	0.0601118	0.0224714	0.0925721	0.0598693	0.00404731	2.38006
Ablim3	RefSeq	0.0161963	0.0651119	0.0478373	0.734484	0.214734	0.146014	0.00531224	0.0209008	0.0206135	0.0260723	0.188278	0.199387	0.314941	2.65843
Abo	RefSeq	0.0175413	0.026563	0.0164472	0.0341044	0.00358239	0.00804299	0.00637469	0.00791017	0.0200373	0.00230457	0.0109568	0.00812489	0.148148	1.90781
Abo2	RefSeq	0.00269805	0	0.00149428	0.00203052	0.000977397	0.0017589	0.000531224	0.000563952	0	0.000720177	0.00111876	0.00141263	0.11395	2.06112
Abr	RefSeq	0.0283415	0.130238	0.0470902	0.174182	0.0317465	0.0515199	0.00796836	0.028811	0.0343485	0.0118118	0.0503117	0.203272	0.599983	1.37619
Abracl	RefSeq	0	0.00170814	0.00149428	0	0.000163599	0.000251272	0.00159367	0.0011279	0.000568904	0	0.000448048	0.00105947	0.629787	0.753917
Abtb1	RefSeq	0.00135303	0.00170814	0.000747142	0.00121902	0.0006502	0.000502544	0	0	0.00229039	0.000288071	0.00089338	0.00194237	0.784904	1.14145
Abtb2	RefSeq	0.0202474	0.0419796	0.0246658	0.0353234	0.0297917	0.0341776	0.00690591	0.0129907	0.0211824	0.0112357	0.0337638	0.0411497	0.165022	1.4634
Ac1576	RefSeq	0.00135303	0.000854069	0.00149428	0.000811507	0.00276859	0.00226145	0.00159367	0	0.00400449	0.00360089	0.00581376	0.00476763	0.112969	0.482443
Acaa1	RefSeq	0.00269805	0.00257668	0.00224143	0.00040751	0.000977397	0.00100509	0.00106245	0.000563952	0.000568904	0.00115228	0.00357895	0.00141263	0.67737	1.18791
Acaa2	RefSeq	0.0053961	0.00513889	0.00298857	0.00568406	0.0024414	0.00351781	0.0021249	0.00338866	0.0017141	0.00187246	0.00380162	0.0058271	0.239692	1.34375
Acaca	RefSeq	0.0641047	0.0634037	0.0739974	0.0682122	0.0576308	0.0507661	0.00478102	0.0169482	0.0395056	0.0168531	0.0706585	0.0406199	0.0214153	1.99674
Acacb	RefSeq	0.155878	0.1328	0.12034	0.101505	0.116403	0.0814258	0.0270883	0.0372851	0.0772897	0.0606436	0.110239	0.0656964	0.00653645	1.87275
Acad10	RefSeq	0.151827	0.264747	0.159202	0.173367	0.124054	0.0774055	0.0154034	0.0683569	0.0818705	0.0191586	0.102858	0.0747042	0.0103156	2.62342
Acad11	RefSeq	0.00742163	0.027417	0.01046	0.0207057	0.00944258	0.0100532	0.00478102	0.00847412	0.0148876	0.00403299	0.0154291	0.0158944	0.373624	1.34648
Acad9	RefSeq	0.00472359	0.0154167	0.00523	0.0186752	0.00520999	0.00728917	0.0021249	0.00847412	0.00400449	0.00100825	0.00559109	0.00459105	0.100538	2.19217
Acadl	RefSeq	0.0856971	0.0959597	0.097916	0.0925715	0.0914936	0.0512686	0.00531224	0.0118628	0.0429412	0.0161329	0.0798285	0.0377924	0.00347083	2.65594
Acadm	RefSeq	0.00202554	0.00257668	0.00149428	0.0105566	0.0013025	0.00251272	0.000531224	0.000563952	0.0011452	0.00230457	0.00335357	0.0024721	0.310868	1.97369
Acads	RefSeq	0.00135303	0.00513889	0	0.00162301	0.000813798	0.00125636	0.000531224	0	0.00229039	0.00230457	0.00402428	0.00317842	0.723073	0.826115
Acadsb	RefSeq	0.00742163	0.00428482	0.00448285	0.00406105	0.00423259	0.00301526	0	0.00226075	0.0011452	0.000576142	0.00536571	0.00317842	0.0348611	2.19525
Acadvl	RefSeq	0	0.00170814	0	0.00324954	0.0003251	0.00100509	0.000531224	0.000563952	0.000568904	0.000864213	0.00089338	0.000706316	0.516918	1.52323
Acan	RefSeq	0.0114727	0.026563	0.0149529	0.0259858	0.0107451	0.0100532	0.0021249	0.00564941	0.00916157	0.00331282	0.0127463	0.011833	0.0354705	2.22568
Acap1	RefSeq	0.00135303	0.00428482	0.00149428	0.00243452	0.0019527	0.00301526	0	0.000563952	0.0017141	0.000576142	0.00246019	0.00300184	0.151322	1.74774
Acap2	RefSeq	0.0317121	0.0831052	0.0224244	0.0803918	0.0169304	0.0261369	0.00584347	0.0276831	0.017178	0.00475317	0.0223617	0.0210152	0.0807223	2.63775
Acap3	RefSeq	0.00135303	0.0162852	0.00523	0.0105566	0.00293009	0.00427162	0.00106245	0.00677732	0.00229039	0.00144035	0.0078259	0.00565052	0.345818	1.62202
Acat1	RefSeq	0.00405108	0.00343075	0.00149428	0.00730707	0.00537149	0.0110583	0.00106245	0.00282471	0.0028593	0.00216053	0.00581376	0.00282526	0.138663	1.86441
Acat2	RefSeq	0.00607661	0.00771557	0.00448285	0.00852609	0.00586019	0.00527671	0.00159367	0.00452151	0.0131661	0.00763482	0.00916733	0.0102438	0.465341	0.818914
Acbd3	RefSeq	0.168696	0.17478	0.180879	0.157127	0.177777	0.100776	0.00902874	0.0203369	0.0795801	0.0280888	0.151828	0.0692302	0.00389702	2.68096
Acbd4	RefSeq	0	0.000854069	0	0.00527655	0.000488699	0.00100509	0	0	0.000568904	0.000288071	0.000670714	0.00141263	0.394637	2.59305
Acbd5	RefSeq	0.00472359	0.00257668	0.00747142	0.00487255	0.0024414	0.00376908	0.00106245	0.0016968	0	0.00187246	0.0031309	0.00406131	0.0366924	2.18664
Acbd6	RefSeq	0.0141708	0.0299937	0.0269072	0.0251743	0.0133501	0.0158324	0.00478102	0.0112988	0.0120209	0.00835499	0.0241484	0.0127159	0.054739	1.7107
Acbd7	RefSeq	0.052632	0.0479871	0.051573	0	0.000163599	0.000251272	0.0563036	0.067224	0.0503813	0.000432106	0.00201214	0.00105947	0.811719	0.860181
Accs	RefSeq	0.000672511	0.000854069	0.00149428	0.00487255	0.00227989	0.00201018	0	0.000563952	0.0011452	0	0.000448048	0.00264868	0.134905	2.53512
Accsl	RefSeq	0.00202554	0.00257668	0	0.00243452	0.000813798	0.00100509	0.000531224	0.000563952	0.0011452	0.000432106	0.00111876	0.00105947	0.177724	1.82563
Acd	RefSeq	0	0.000854069	0.000747142	0.00203052	0.0014661	0.00100509	0	0.000563952	0.0011452	0.00144035	0.00201214	0.00141263	0.847173	0.928303
Ace	RefSeq	0.00877466	0.0154167	0.00971285	0.0138062	0.00439619	0.0105557	0.000531224	0.00734621	0.0108757	0.00259264	0.00894466	0.00529737	0.0752848	1.76078
Ace2	RefSeq	0.000672511	0.00343075	0.00373571	0.00203052	0.00504639	0.00351781	0.00159367	0.0016968	0.00400449	0.00129632	0.00380162	0.00406131	0.69803	1.1203
Ace3	RefSeq	0.000672511	0.000854069	0.00224143	0.0089336	0.00276859	0.00100509	0.000531224	0	0.000568904	0.000288071	0.00335357	0.00141263	0.255398	2.67699
Acer1	RefSeq	0.0134982	0.0162852	0.0179415	0.0089336	0.00309369	0.00351781	0.00318735	0.00338866	0.00400449	0.00100825	0.004695	0.00406131	0.0408322	3.10985
Acer2	RefSeq	0.0377887	0.0428337	0.0366201	0.048722	0.0302804	0.0344288	0.0318693	0.0321997	0.030344	0.0344273	0.0411444	0.0289635	0.138479	1.15947
Ache	RefSeq	0	0.000854069	0.00149428	0.00040751	0.000977397	0.000251272	0.000531224	0.000563952	0.000568904	0.000432106	0.00089338	0.000353158	0.665981	1.192
Acin1	RefSeq	0.0114727	0.0145626	0.0142058	0.00609157	0.00667399	0.00603053	0	0.0016968	0.00629489	0.00172843	0.00983804	0.00936094	0.0632249	2.04146
Ackr3	RefSeq	0.00135303	0.000854069	0	0.00162301	0.0014661	0.00201018	0	0	0.000568904	0.000288071	0.00178948	0.00158921	0.263274	1.72497
Acly	RefSeq	0.0452103	0.080543	0.0710088	0.0203017	0.0128614	0.0168375	0.00796836	0.0175122	0.0206135	0.00504124	0.0194534	0.0130691	0.072147	2.94967
Acmsd	RefSeq	0.104591	0.119092	0.118846	0.104347	0.110379	0.0668498	0.00584347	0.0129907	0.0561073	0.020887	0.102187	0.045211	0.00547369	2.56594
Acnat2	RefSeq	0.000672511	0.000854069	0	0.00040751	0.000977397	0.000251272	0.000531224	0	0	0.000432106	0.00134143	0.000176579	0.669584	1.27462
Aco1	RefSeq	0.0168688	0.026563	0.0343786	0.00527655	0.00341879	0.00754045	0.00478102	0.00734621	0.00858528	0.00288071	0.00648447	0.00476763	0.11339	2.69896
Aco2	RefSeq	0.0897481	0.0951056	0.0949275	0.0881064	0.0940986	0.0583043	0.00424979	0.0124267	0.0435101	0.0180063	0.0798285	0.0407965	0.00342804	2.61692
Acot1	RefSeq	0	0.00257668	0.000747142	0.000811507	0	0.00100509	0.000531224	0.000563952	0.000568904	0.000144035	0	0.000706316	0.318807	2.04437
Acot11	RefSeq	0.0053961	0.0068615	0.00523	0.00609157	0.00520999	0.00728917	0	0.00226075	0.0028593	0.00158439	0.00424967	0.00494421	0.00415916	2.26932
Acot12	RefSeq	0.00405108	0.00599296	0.00523	0.00527655	0.00358239	0.00201018	0.00159367	0.0016968	0.0017141	0.0020165	0.00447233	0.00141263	0.0159769	2.02565
Acot13	RefSeq	0.000672511	0.000854069	0.00224143	0	0	0.000753816	0	0	0.000568904	0.000288071	0.00134143	0.00141263	0.727907	1.25222
Acot2	RefSeq	0.000672511	0.00599296	0.00149428	0.00974511	0.00341879	0.0017589	0.00159367	0.00282471	0.00343559	0.00158439	0.00402428	0.00423789	0.566711	1.30406
Acot3	RefSeq	0	0	0.00224143	0.00203052	0.00358239	0.0017589	0.000531224	0	0.0017141	0.000144035	0.0031309	0.00211895	0.674779	1.25841
Acot4	RefSeq	0.00135303	0.000854069	0	0.00121902	0.000163599	0.00125636	0	0.0016968	0.000568904	0.000144035	0.00089338	0.00141263	0.953446	1.02763
Acot5	RefSeq	0.000672511	0.000854069	0	0	0.0016276	0.000502544	0	0	0	0.000288071	0.000448048	0.000706316	0.222267	2.5351
Acot6	RefSeq	0.00135303	0	0	0.00040751	0.0017912	0.000753816	0	0.000563952	0.00343559	0.000288071	0.00089338	0.00264868	0.394834	0.549901
Acot7	RefSeq	0.0883951	0.114807	0.10987	0.097444	0.104844	0.0696138	0.00584347	0.0163843	0.0572525	0.0181503	0.0914561	0.0508615	0.005482	2.43792
Acot8	RefSeq	0	0	0	0.00162301	0.0003251	0	0.000531224	0	0	0.0138283	0.000448048	0.0024721	0.303817	0.11274
Acot9	RefSeq	0.147776	0.204774	0.193591	0.221278	0.216198	0.112588	0.0138098	0.0344604	0.113936	0.0632362	0.280402	0.153999	0.140118	1.66131
Acox1	RefSeq	0.0917737	0.108814	0.102399	0.095006	0.0968651	0.0593093	0.00743714	0.0175122	0.053248	0.0157008	0.0807219	0.0369095	0.00245193	2.61981
Acox2	RefSeq	0.00607661	0.00599296	0.000747142	0.0783613	0.0240951	0.146014	0.000531224	0.0011279	0.00514969	0.0155568	0.0657408	0.0708195	0.549007	1.64408
Acox3	RefSeq	0.0242904	0.0419796	0.0298958	0.0138062	0.014489	0.0155812	0.00584347	0.0186401	0.0240491	0.00849903	0.0158772	0.0162475	0.151107	1.57075
Acoxl	RefSeq	0.0573555	0.086536	0.0725031	0.0937905	0.0561668	0.0557915	0.00902874	0.0242895	0.0521028	0.0262163	0.0961511	0.0607522	0.119451	1.57199
Acp1	RefSeq	0.00135303	0.00599296	0	0.00365354	0.00309369	0.00326654	0	0.000563952	0.000568904	0.000144035	0.00178948	0.00141263	0.0509876	3.87581
Acp2	RefSeq	0.00135303	0	0.000747142	0.0215172	0.00879028	0.0346824	0	0.0011279	0.0011452	0.00403299	0.0154291	0.0116565	0.403377	2.00918
Acp5	RefSeq	0	0.000854069	0	0.00243452	0.000163599	0.00150763	0	0.000563952	0	0	0.000448048	0.000529737	0.223707	3.21703
Acp6	RefSeq	0.00269805	0.00771557	0.00448285	0.00324954	0.00227989	0.00251272	0.00106245	0.00508546	0.0011452	0.000864213	0.00290824	0.00211895	0.162484	1.73982
Acpp	RefSeq	0.0114727	0.02057	0.00821857	0.0235477	0.0136752	0.024378	0.00371857	0.0101709	0.00973048	0.0110917	0.0167706	0.0143052	0.104437	1.54835
Acpt	RefSeq	0.000672511	0.000854069	0	0.00040751	0.0006502	0	0	0	0.000568904	0.000144035	0.00178948	0.000176579	0.963631	0.964649
Acr	RefSeq	0.000672511	0.000854069	0	0.000811507	0.0003251	0.000502544	0	0	0.000568904	0.000432106	0.00089338	0.000176579	0.372729	1.52862
Acrv1	RefSeq	0	0	0.00149428	0.00162301	0.000977397	0.00226145	0	0	0.000568904	0.000576142	0.00089338	0.00123605	0.261786	1.94112
Acsbg1	RefSeq	0.0296865	0.0437023	0.0284015	0.0162407	0.00634889	0.00754045	0.00637469	0.00903807	0.00744009	0.00360089	0.00894466	0.00918437	0.0575305	2.959
Acsbg2	RefSeq	0.00269805	0.00343075	0.00149428	0.00811858	0.00325519	0.00201018	0	0.00282471	0.00343559	0.0020165	0.00357895	0.00194237	0.312016	1.52246
Acsf2	RefSeq	0.0215924	0.0402715	0.0261601	0.187985	0.0123727	0.0158324	0.00424979	0.0152514	0.0188921	0.00460914	0.0140877	0.0157178	0.223583	4.17831
Acsl1	RefSeq	0.00809414	0.0197015	0.0149529	0.0105566	0.00993128	0.00678435	0.00318735	0.00734621	0.0148876	0.00403299	0.008722	0.0121862	0.24979	1.39034
Acsl3	RefSeq	0.00202554	0.00343075	0.00149428	0.00162301	0.0016276	0.00150763	0.00159367	0.0016968	0.0028593	0.000720177	0.00268286	0.00141263	0.795236	1.06779
Acsl4	RefSeq	0.0168688	0.0111318	0.00971285	0.0142101	0.0107451	0.0148273	0.0180596	0.0282471	0.0200373	0.00993938	0.0102861	0.00865463	0.400865	0.813829
Acsl5	RefSeq	0.00472359	0.0145626	0.00971285	0.0093376	0.0019527	0.00829426	0.00424979	0.00564941	0.00572598	0.0024486	0.0111795	0.00406131	0.269095	1.45833
Acsl6	RefSeq	0.0128177	0.0162852	0.00597714	0.0129911	0.0100928	0.0118121	0.00159367	0.00395261	0.0108757	0.00187246	0.00648447	0.0058271	0.00784906	2.28635
Acsm1	RefSeq	0.00607661	0.00599296	0.00523	0.00527655	0.00504639	0.00226145	0.00106245	0.00282471	0.00400449	0.00100825	0.004695	0.00194237	0.0182331	1.92337
Acsm2a	RefSeq	0.029014	0.0299937	0.0441016	0.0345119	0.0148141	0.0980121	0.00849959	0.0107349	0.0160328	0.00749078	0.0346599	0.0286103	0.105685	2.36208
Acsm3	RefSeq	0.00269805	0.00513889	0.00224143	0.092164	0.0625157	0.26212	0.000531224	0.00226075	0.00343559	0.0318346	0.109791	0.091658	0.516226	1.78229
Acsm4	RefSeq	0.00269805	0.000854069	0.00523	0.00284203	0.000977397	0.00125636	0.000531224	0.000563952	0.0017141	0.000288071	0.00246019	0.00353158	0.377087	1.52467
Acsm5	RefSeq	0.00135303	0.00513889	0.00224143	0.00243452	0.000488699	0.0017589	0.000531224	0	0.000568904	0.000576142	0.00134143	0.00211895	0.0934364	2.61172
Acss1	RefSeq	0.00742163	0.0120004	0.0112071	0.00446504	0.00472129	0.00427162	0.00265612	0.00621336	0.00514969	0.0024486	0.00514305	0.00618026	0.128631	1.58638
Acss2	RefSeq	0.0269885	0.101953	0.0396187	0.0158332	0.00537149	0.0062818	0.00424979	0.0321997	0.0200373	0.00273667	0.00961538	0.0130691	0.267044	2.3935
Acss3	RefSeq	0.0269885	0.0462645	0.056803	0.0531871	0.0441192	0.0223678	0.00902874	0.019209	0.0223276	0.0148366	0.0626099	0.0413263	0.212997	1.47474
Acta1	RefSeq	0	0.000854069	0	0.0162407	0.00944258	0.0120633	0	0.000563952	0	0.00158439	0.00670714	0.00847805	0.312012	2.22694
Acta2	RefSeq	0.00135303	0.00170814	0.000747142	0.00527655	0.000813798	0.00226145	0.00106245	0.00282471	0.000568904	0.000288071	0.00156409	0.00176579	0.412576	1.50608
Actb	RefSeq	0.00472359	0.0137085	0.00672428	0.00690308	0.00227989	0.00477417	0.00106245	0.0016968	0.00458079	0.00129632	0.00670714	0.00635684	0.164868	1.80244
Actbl2	RefSeq	0	0	0	0.00040751	0.000813798	0	0	0.000563952	0	0	0.000448048	0.000176579	0.97302	1.02754
Actc1	RefSeq	0	0	0.00149428	0.00203052	0.0021163	0.00301526	0	0.0011279	0.0011452	0.000144035	0.00156409	0.000529737	0.255959	1.91896
Actg1	RefSeq	0.00202554	0.00599296	0.00373571	0.00324954	0.000163599	0.00929935	0.00159367	0.000563952	0.0028593	0.00115228	0.00536571	0.00141263	0.234377	1.88968
Actg2	RefSeq	0.000672511	0.000854069	0.00224143	0.00365354	0.0019527	0.00276399	0	0.0016968	0.00229039	0.000144035	0.00290824	0.00300184	0.634456	1.20883
Actl11	RefSeq	0.00135303	0.000854069	0	0.00040751	0.000163599	0	0	0.0016968	0.000568904	0	0.000222666	0.000353158	0.974951	0.977714
Actl6a	RefSeq	0.000672511	0.00170814	0	0.00568406	0.000977397	0.000502544	0	0.000563952	0.000568904	0.000432106	0.00134143	0.000706316	0.303168	2.64197
Actn1	RefSeq	0.0533045	0.158509	0.0657788	0.0653702	0.0340243	0.0424718	0.00743714	0.0418017	0.0458005	0.0128201	0.064174	0.0446813	0.141355	1.93554
Actn2	RefSeq	0.00742163	0.00428482	0.00523	0.00974511	0.00553509	0.0133197	0.00318735	0.00564941	0.00514969	0.00259264	0.0129689	0.0127159	0.820106	1.07743
Actn3	RefSeq	0	0.00170814	0.000747142	0.00446504	0.00276859	0.00251272	0	0.0011279	0.0028593	0.000864213	0.00290824	0.00141263	0.547326	1.33027
Actn4	RefSeq	0.00607661	0.0128545	0.00373571	0.0105566	0.00797648	0.0103044	0.00371857	0.00226075	0.00687118	0.00331282	0.00536571	0.00494421	0.0271647	1.94552
Actr10	RefSeq	0.0823265	0.093383	0.092686	0.0807958	0.0937735	0.0532788	0.00690591	0.0107349	0.0435101	0.0159889	0.0782617	0.0372627	0.00406504	2.57569
Actr1a	RefSeq	0.00877466	0.00513889	0.00597714	0.00284203	0.0024414	0.00402035	0.00371857	0.00791017	0.00744009	0.00144035	0.00939271	0.00794831	0.381381	0.771316
Actr1b	RefSeq	0	0.000854069	0.00298857	0.00487255	0.0011389	0.000502544	0	0.0011279	0.0011452	0.000720177	0.00201214	0.00141263	0.4412	1.61367
Actr2	RefSeq	0.0202474	0.0496952	0.0470902	0.0129911	0.0109066	0.0168375	0.0021249	0.0107349	0.0160328	0.00417703	0.0174413	0.0100673	0.0738093	2.60437
Actr3	RefSeq	0.0053961	0.0308478	0.01046	0.180678	0.0853062	0.0278958	0.00318735	0.00452151	0.0166017	0.00763482	0.049641	0.0476831	0.265144	2.63468
Actr3b	RefSeq	0.00202554	0.00257668	0.00224143	0.00446504	0.0024414	0.00502544	0.000531224	0.000563952	0.0028593	0.000720177	0.00134143	0.00176579	0.0187405	2.41273
Actr5	RefSeq	0.00202554	0.00257668	0.00149428	0.0093376	0.00651248	0.00577926	0	0	0.0011452	0.0024486	0.00492038	0.0097141	0.445481	1.52103
Actr6	RefSeq	0.00135303	0.00428482	0.000747142	0.00243452	0.0014661	0.00150763	0	0.0011279	0	0.000720177	0.00089338	0.00158921	0.0645491	2.72319
Actr8	RefSeq	0.00269805	0.00343075	0.00373571	0.00406105	0.000977397	0.00226145	0.000531224	0.0011279	0.0011452	0.000576142	0	0.0024721	0.00957293	2.9328
Actrt2	RefSeq	0	0	0.00224143	0.000811507	0	0	0	0	0	0	0	0.000176579	0.253249	17.2893
Actrt3	RefSeq	0.000672511	0.00170814	0.000747142	0	0.000488699	0	0	0	0	0.000144035	0.000670714	0.000176579	0.161874	3.64812
Acvr1	RefSeq	0.0053961	0.0137085	0.0127115	0.0178637	0.00732628	0.00904808	0.00424979	0.00621336	0.00858528	0.00302474	0.0100634	0.0113033	0.137923	1.52059
Acvr1b	RefSeq	0.0141708	0.0385489	0.0321372	0.0146177	0.00651248	0.00955062	0.00371857	0.00677732	0.011452	0.0024486	0.0129689	0.0132457	0.100193	2.28285
Acvr1c	RefSeq	0.00809414	0.00771557	0.00597714	0.0146177	0.00602379	0.00502544	0.00478102	0.00564941	0.00458079	0.0020165	0.008722	0.00370816	0.111508	1.6109
Acvr2a	RefSeq	0.0161963	0.02057	0.0261601	0.00771458	0.000977397	0.00502544	0.0228406	0.0225976	0.0177469	0.00172843	0.00492038	0.00565052	0.972101	1.01536
Acvr2b	RefSeq	0.00674912	0.0102778	0.01046	0.0190827	0.00814008	0.00804299	0.000531224	0.00338866	0.00744009	0.00460914	0.00626181	0.00830147	0.0352081	2.05528
Acvrl1	RefSeq	0.00135303	0.00343075	0	0.00121902	0	0.00301526	0	0.0016968	0.0017141	0.000720177	0.00178948	0.000882894	0.594021	1.32551
Acy1	RefSeq	0.000672511	0.000854069	0	0	0.0006502	0.000753816	0	0.000563952	0.000568904	0	0.00156409	0.000706316	0.786423	0.861113
Acy3	RefSeq	0.00202554	0.000854069	0	0.00324954	0.0017912	0.00100509	0.000531224	0.000563952	0.0011452	0.000864213	0.00447233	0.000882894	0.919606	1.05504
Acyp1	RefSeq	0.00135303	0	0	0.00040751	0.0003251	0.00125636	0	0	0.000568904	0.000432106	0.00111876	0	0.522951	1.57658
Acyp2	RefSeq	0.0418398	0.0839593	0.0455959	0.0645552	0.0411891	0.0341776	0.00584347	0.00903807	0.0183231	0.0240558	0.0773683	0.0360266	0.108311	1.82424
Ada	RefSeq	0.0108002	0.02057	0.0112071	0.0288278	0.00895388	0.010807	0.00424979	0.0101709	0.0137424	0.00374492	0.0183347	0.0127159	0.264979	1.44803
Adad1	RefSeq	0.00202554	0.0102778	0.00448285	0.00609157	0.0019527	0.00402035	0.00159367	0.00282471	0.000568904	0.00302474	0.00536571	0.0024721	0.169591	1.82026
Adal	RefSeq	0.00337056	0.00170814	0.000747142	0.00162301	0.0003251	0.0017589	0.00265612	0.00226075	0.0103068	0.00129632	0.00559109	0.003355	0.110137	0.374336
Adam10	RefSeq	0.0283415	0.0385489	0.041113	0.0483145	0.0288164	0.0193502	0.00478102	0.0107349	0.0137424	0.0112357	0.0398029	0.0190728	0.0246592	2.05782
Adam11	RefSeq	0.00135303	0.00428482	0.00821857	0.00690308	0.00374389	0.00326654	0.000531224	0.0016968	0.00572598	0.000720177	0.00268286	0.00370816	0.137145	1.84332
Adam15	RefSeq	0.00269805	0.0111318	0.00373571	0.00203052	0	0.00477417	0.000531224	0.0011279	0.00229039	0.000432106	0	0.00264868	0.126763	3.46646
Adam17	RefSeq	0.0101197	0.0145626	0.00747142	0.0284203	0.0208379	0.0193502	0.00796836	0.00791017	0.0177469	0.00835499	0.0254898	0.0160709	0.513709	1.20614
Adam19	RefSeq	0.0215924	0.0711193	0.0313901	0.0288278	0.0195354	0.0130684	0.00584347	0.0209008	0.0194683	0.0067706	0.0243738	0.0167773	0.140923	1.97094
Adam1a	RefSeq	0.00337056	0.00428482	0.00747142	0.0138062	0.00341879	0.00326654	0.000531224	0.00282471	0.00572598	0.000576142	0.00246019	0.00388474	0.125845	2.22573
Adam2	RefSeq	0.0053961	0.00428482	0.00373571	0.00771458	0.00455769	0.00402035	0.00106245	0.00395261	0.00229039	0.00172843	0.00514305	0.00512079	0.095769	1.53952
Adam23	RefSeq	0.0108002	0.0239863	0.0261601	0.094602	0.0358155	0.0419693	0.00637469	0.0101709	0.0148876	0.0126761	0.0348826	0.0349671	0.171912	2.04752
Adam28	RefSeq	0.00472359	0.00428482	0.00523	0.00568406	0.00276859	0.00402035	0.00106245	0.0011279	0.00629489	0.00331282	0.00760323	0.00512079	0.770738	1.08928
Adam30	RefSeq	0.000672511	0.000854069	0	0.00324954	0	0.000753816	0	0	0	0.000432106	0.00089338	0.00158921	0.457221	1.89726
Adam32	RefSeq	0.0654577	0.0993904	0.103146	0.103536	0.0841673	0.0517712	0.00478102	0.0231616	0.0463768	0.0305383	0.138411	0.0853012	0.217325	1.54447
Adam3a	RefSeq	0.00405108	0.00513889	0.0119543	0.0117756	0.00618738	0.00955062	0.00159367	0.000563952	0.00858528	0.00374492	0.0114049	0.00706316	0.267801	1.47646
Adam4l1	RefSeq	0.000672511	0.00257668	0.000747142	0.00203052	0.0016276	0.00201018	0.000531224	0.0016968	0.0011452	0.000288071	0.00447233	0.00211895	0.889195	0.942654
Adam5	RefSeq	0.0384612	0.053126	0.0493316	0.239549	0.215873	0.563194	0.00424979	0.0101709	0.030344	0.0754802	0.235459	0.227468	0.335997	1.98833
Adam6	RefSeq	0.00135303	0.000854069	0	0	0.000163599	0	0.00159367	0.0011279	0	0.000288071	0.000448048	0	0.620113	0.685629
Adam7	RefSeq	0.00944717	0.0102778	0.00971285	0.0138062	0.0133501	0.00929935	0	0.0011279	0.00744009	0.00460914	0.0288461	0.00989068	0.614246	1.26928
Adam9	RefSeq	0.267891	0.659732	0.265347	0.174182	0.175172	0.118872	0.0276195	0.164392	0.181488	0.0429263	0.216451	0.158414	0.139436	2.09935
Adamdec1	RefSeq	0	0	0.000747142	0.00365354	0.0021163	0.00100509	0	0	0	0.000432106	0.00111876	0.00317842	0.561952	1.59053
Adamts1	RefSeq	0.000672511	0.00257668	0	0.00730707	0.000977397	0.00201018	0.000531224	0.000563952	0	0	0.00246019	0.000706316	0.221799	3.17805
Adamts10	RefSeq	0.00607661	0.0068615	0.0261601	0.0142101	0.00716268	0.00929935	0.0021249	0.00452151	0.00343559	0.00460914	0.00939271	0.00830147	0.111258	2.15438
Adamts12	RefSeq	0.0607341	0.109668	0.0702617	0.0657742	0.0358155	0.0349337	0.0122161	0.038413	0.0440864	0.0159889	0.0512051	0.02914	0.0426093	1.97429
Adamts14	RefSeq	0.029014	0.162794	0.0351258	0.0211132	0.0123727	0.0153299	0.00690591	0.0271142	0.0257632	0.00489721	0.0192308	0.0130691	0.265611	2.84335
Adamts15	RefSeq	0.0377887	0.0925289	0.0269072	0.00974511	0.00781498	0.00150763	0.00318735	0.0225976	0.0143113	0.000720177	0.00447233	0.00512079	0.192741	3.49721
Adamts18	RefSeq	0.0256435	0.0514033	0.0455959	0.0337004	0.0201877	0.0273932	0.00584347	0.0158154	0.0188921	0.00561738	0.0140877	0.0180133	0.00632169	2.60541
Adamts19	RefSeq	0.0134982	0.027417	0.0269072	0.0280163	0.0140003	0.0439795	0.00637469	0.00791017	0.0103068	0.00734674	0.0250445	0.0174836	0.0404791	2.06561
Adamts2	RefSeq	0.0310396	0.0762582	0.0485844	0.0661817	0.0223039	0.0371951	0.0116849	0.0209008	0.0383604	0.0126761	0.0471808	0.038501	0.10903	1.66306
Adamts3	RefSeq	0.0148433	0.0248404	0.0261601	0.0495335	0.0180714	0.0263881	0.00265612	0.0129907	0.0154565	0.0105155	0.0272793	0.024549	0.109284	1.71045
Adamts4	RefSeq	0.000672511	0.00257668	0	0.00121902	0.000488699	0.000753816	0	0.0016968	0.0017141	0.000576142	0.00156409	0.000529737	0.90457	0.939128
Adamts5	RefSeq	0.0236179	0.059973	0.0485844	0.0568406	0.0398866	0.0198528	0.00318735	0.0112988	0.024618	0.0102275	0.0565735	0.0367329	0.129519	1.74396
Adamts7	RefSeq	0.0101197	0.0222782	0.00672428	0.0215172	0.00765138	0.00552798	0.000531224	0.00282471	0.00801638	0.00288071	0.00581376	0.010597	0.0742984	2.40736
Adamts9	RefSeq	0.0155238	0.0299937	0.0209301	0.0357309	0.0216517	0.0183451	0.0100912	0.0129907	0.0337796	0.016565	0.0245965	0.0249022	0.518392	1.1566
Adamtsl3	RefSeq	0.0411592	0.0437023	0.0508259	0.0519716	0.0374431	0.060817	0.00743714	0.00903807	0.0263395	0.0168531	0.0623873	0.0369095	0.0559644	1.79863
Adamtsl4	RefSeq	0.00202554	0.00856964	0.00896571	0.00852609	0.00374389	0.00301526	0.00106245	0.0016968	0.00343559	0.000432106	0.00424967	0.00158921	0.0357694	2.79533
Adamtsl5	RefSeq	0.000672511	0	0.000747142	0.00162301	0.000813798	0.00100509	0	0	0.000568904	0.00100825	0.000448048	0.000882894	0.267711	1.67173
Adap1	RefSeq	0.0971698	0.115661	0.0994103	0.0982555	0.0984948	0.0668498	0.00796836	0.0209008	0.0492361	0.0205989	0.0876544	0.0483894	0.00311619	2.45302
Adap2	RefSeq	0.0910932	0.0891126	0.092686	0.0775498	0.0921438	0.0560428	0.00796836	0.0186401	0.041796	0.0158448	0.08117	0.0393839	0.00452945	2.43467
Adar	RefSeq	0.00405108	0.000854069	0.00149428	0.00162301	0.000813798	0.0045229	0.00106245	0	0	0.000720177	0.00246019	0.00282526	0.237626	1.89007
Adarb1	RefSeq	0.0344101	0.0574108	0.0291486	0.0377579	0.0169304	0.0286496	0.00690591	0.0197729	0.0251943	0.00763482	0.0254898	0.0217215	0.0348256	1.91444
Adarb2	RefSeq	0.116737	0.221045	0.219751	0.161595	0.0870974	0.0990172	0.0302756	0.067224	0.121376	0.0254961	0.0925721	0.0768231	0.019923	2.1878
Adat1	RefSeq	0.106617	0.137085	0.103893	0.0876989	0.0885635	0.0510174	0.00637469	0.0321997	0.0521028	0.0148366	0.0766976	0.0370861	0.00349336	2.62144
Adat2	RefSeq	0.00135303	0.00170814	0.00523	0.0109641	0.00586019	0.0233729	0	0.000563952	0.00343559	0.00259264	0.0109568	0.0134223	0.493042	1.56559
Adck1	RefSeq	0.0182218	0.0171393	0.0179415	0.0186752	0.0131865	0.0153299	0.00584347	0.0158154	0.0143113	0.0116678	0.023255	0.0162475	0.409967	1.15324
Adck2	RefSeq	0.00674912	0.00599296	0.00448285	0.00406105	0.00423259	0.00603053	0.00478102	0.00282471	0.0120209	0.00230457	0.0102861	0.00370816	0.691168	0.878183
Adck3	RefSeq	0.0053961	0.00513889	0.00149428	0.00324954	0.00341879	0.00201018	0.00106245	0	0.00229039	0.00158439	0.00536571	0.00264868	0.221681	1.59886
Adck4	RefSeq	0.00674912	0.00856964	0.00523	0.0223322	0.00781498	0.00326654	0.0021249	0.00452151	0.00400449	0.00374492	0.00581376	0.010597	0.243769	1.75166
Adck5	RefSeq	0.00269805	0.00257668	0	0.00446504	0.00227989	0.00226145	0.00106245	0.00226075	0.000568904	0.00100825	0.00424967	0.00264868	0.623253	1.2104
Adcy1	RefSeq	0.0108002	0.0137085	0.0142058	0.0207057	0.0143254	0.0193502	0.00318735	0.00564941	0.00801638	0.00475317	0.0234777	0.00953752	0.0984144	1.70438
Adcy10	RefSeq	0.0634322	0.0719734	0.0889503	0.0799843	0.0407004	0.0575504	0.0106224	0.0237255	0.0601118	0.0337071	0.0556774	0.0427389	0.0186756	1.77679
Adcy2	RefSeq	0.325247	0.796817	0.38494	0.400333	0.360601	0.207836	0.0387752	0.190378	0.300574	0.166518	0.615142	0.364513	0.272689	1.47728
Adcy3	RefSeq	0.0195669	0.0248404	0.0291486	0.0227362	0.0126978	0.0153299	0.00531224	0.0107349	0.0211824	0.0044651	0.0158772	0.0143052	0.037452	1.72962
Adcy4	RefSeq	0.00135303	0.00257668	0.00672428	0.00040751	0.00406899	0.0045229	0.000531224	0.0011279	0.000568904	0.00115228	0.00268286	0.00406131	0.185205	1.94117
Adcy5	RefSeq	0.0215924	0.0608271	0.041113	0.0556251	0.014489	0.0261369	0.00424979	0.019209	0.0274847	0.00705867	0.023255	0.0197791	0.0535006	2.17529
Adcy6	RefSeq	0.00607661	0.0111318	0.00896571	0.0113681	0.0017912	0.00929935	0.00159367	0.00338866	0.00458079	0.000864213	0.0102861	0.00547395	0.0940963	1.85711
Adcy7	RefSeq	0.0121452	0.0222782	0.0328844	0.0105566	0.00341879	0.00351781	0.00159367	0.00282471	0.00801638	0.00216053	0.00380162	0.00706316	0.0908573	3.33074
Adcy8	RefSeq	0.110668	0.204774	0.128559	0.14982	0.18429	0.127918	0.0775505	0.110159	0.124812	0.325978	0.590098	0.231176	0.300184	0.620664
Adcyap1	RefSeq	0.00269805	0.00343075	0.00149428	0.00243452	0.000488699	0.00150763	0.00106245	0.00226075	0.0011452	0.000432106	0.00111876	0.00300184	0.396702	1.33619
Adcyap1r1	RefSeq	0.00607661	0.0162852	0.00523	0.0093376	0.0105815	0.0105557	0.00106245	0.00282471	0.00572598	0.00619446	0.0131916	0.010597	0.241857	1.46647
Add1	RefSeq	0.053985	0.0462645	0.0538144	0.0673972	0.0608881	0.0454871	0.00265612	0.00677732	0.0286299	0.012388	0.0695424	0.0437984	0.0480534	2.00154
Add2	RefSeq	0.0175413	0.0171393	0.0134587	0.0304508	0.0153028	0.0133197	0.00531224	0.00564941	0.00973048	0.00576142	0.0147584	0.0171304	0.0360263	1.83764
Add3	RefSeq	0.0108002	0.0197015	0.0164472	0.0166482	0.0169304	0.0170888	0.00584347	0.00960202	0.00801638	0.00734674	0.0158772	0.0116565	0.00646029	1.67316
Adgrb2	RefSeq	0.00269805	0.00170814	0.00672428	0.0101491	0.00439619	0.00678435	0.000531224	0.0011279	0.0028593	0.00158439	0.0114049	0.00353158	0.382752	1.54284
Adgrb3	RefSeq	0.240222	0.382985	0.328127	2.10763	0.699714	3.88933	0.0515225	0.123154	0.204392	0.391808	1.82865	1.79643	0.457285	1.73978
Adgre1	RefSeq	0.128882	0.157655	0.147248	0.159565	0.1628	0.0977608	0.0106224	0.0237255	0.0881654	0.0511363	0.21332	0.0978383	0.10042	1.76134
Adgre5	RefSeq	0.0202474	0.0222782	0.0171944	0.0146177	0.0193739	0.0128172	0	0.00452151	0.0108757	0.0044651	0.0143104	0.00812489	0.00229331	2.51855
Adgrf3	RefSeq	0.00135303	0.00170814	0.000747142	0.00203052	0.0013025	0.00276399	0	0.000563952	0	0.000432106	0.00178948	0.000706316	0.0211951	2.8367
Adgrf5	RefSeq	0.0215924	0.0462645	0.0545616	0.0316698	0.0174191	0.0286496	0.00637469	0.0180761	0.0148876	0.00648253	0.0174413	0.0174836	0.0176609	2.47885
Adgrg1	RefSeq	0.134958	0.472951	0.529936	0.455143	0.163125	0.167626	0.0276195	0.0830444	0.18779	0.0399006	0.190513	0.145524	0.0377465	2.85256
Adgrg2	RefSeq	0.00337056	0.00428482	0.00373571	0.0101491	0.00406899	0.0118121	0	0.00395261	0.0028593	0.00273667	0.00849661	0.00600368	0.277708	1.55605
Adgrg5	RefSeq	0.0749049	0.227906	0.0545616	0.0138062	0.00488489	0.0123146	0.0100912	0.0886938	0.0251943	0.00518528	0.00804857	0.0266679	0.346935	2.36988
Adgrg7	RefSeq	0.0337376	0.0488411	0.0478373	0.0637437	0.0696783	0.0387027	0.00318735	0.0158154	0.0452316	0.0328429	0.12343	0.0720555	0.934684	1.0341
Adgrg7:copy2	RefSeq	0.0337376	0.0488411	0.0478373	0.0637437	0.0696783	0.0387027	0.00318735	0.0158154	0.0452316	0.0328429	0.12343	0.0720555	0.934684	1.0341
Adgrl1	RefSeq	0.00472359	0.0111318	0.00672428	0.0162407	0.00358239	0.00552798	0.00318735	0.00395261	0.00801638	0.00187246	0.00670714	0.00953752	0.321204	1.44051
Adgrl2	RefSeq	0.0215924	0.0385489	0.0298958	0.313849	0.09654	0.077908	0.00584347	0.0112988	0.0269084	0.0201668	0.0948096	0.0854778	0.287586	2.36533
Adgrl3	RefSeq	0.0404867	0.059973	0.0291486	0.0519716	0.0302804	0.0432256	0.014341	0.0338965	0.0395056	0.0155568	0.0427085	0.0332014	0.100848	1.42339
Adgrl4	RefSeq	0.0121452	0.0308478	0.0164472	0.0170522	0.0140003	0.0130684	0.00531224	0.00677732	0.00801638	0.00316878	0.0125209	0.017307	0.0396771	1.95021
Adh1	RefSeq	0.00135303	0	0.00298857	0.00365354	0.0021163	0.00351781	0	0	0	0.00144035	0.00201214	0.00229553	0.103626	2.37112
Adh4	RefSeq	0	0.00257668	0.00224143	0.00203052	0.000813798	0.000753816	0.00106245	0.0016968	0	0.00216053	0.00290824	0.00264868	0.577224	0.80333
Adh5	RefSeq	0.0101197	0.0351326	0.0343786	0.0198942	0.00569869	0.0120633	0.00159367	0.00734621	0.0217587	0.00302474	0.0120756	0.0104204	0.127726	2.08624
Adh6	RefSeq	0.080301	0.0428337	0.0388716	0.140074	0.153846	0.11686	0.0308069	0.0350244	0.0463768	0.268792	0.199235	0.161065	0.552056	0.772679
Adh6a	RefSeq	0.00202554	0.00170814	0.00149428	0	0	0.00201018	0	0.000563952	0	0	0.000222666	0.000529737	0.0515351	5.49862
Adh7	RefSeq	0.0053961	0.00856964	0.00224143	0.0158332	0.0019527	0.00376908	0	0.000563952	0	0.000720177	0.00156409	0.00211895	0.0515498	7.60234
Adhfe1	RefSeq	0.00809414	0.0137085	0.00373571	0.0495335	0.00423259	0.00502544	0.0021249	0.00847412	0.00858528	0.00172843	0.00827395	0.0104204	0.354428	2.12916
Adi1	RefSeq	0.00135303	0	0.00224143	0.00324954	0.0016276	0.00603053	0	0.000563952	0	0.000720177	0.00424967	0.00282526	0.373711	1.7349
Adipoq	RefSeq	0.00202554	0	0.000747142	0.00121902	0.0011389	0.0017589	0	0	0.000568904	0.000720177	0.00246019	0.000353158	0.353375	1.67937
Adipor1	RefSeq	0.0877226	0.0976678	0.0911917	0.0803918	0.0895409	0.052525	0.00584347	0.0101709	0.0395056	0.0146926	0.0787098	0.0377924	0.00370534	2.67274
Adipor2	RefSeq	0.000672511	0.00170814	0.000747142	0	0.000813798	0.00100509	0	0.000563952	0	0	0.00111876	0.00141263	0.388136	1.5981
Adk	RefSeq	0.0931187	0.16621	0.165189	0.163218	0.124704	0.110075	0.0154034	0.102248	0.0990484	0.0593473	0.235011	0.14676	0.448686	1.25037
Adm	RefSeq	0.000672511	0	0	0.00121902	0.000488699	0.000251272	0	0	0	0	0.000448048	0	0.121144	5.87325
Adnp	RefSeq	0.00135303	0.00428482	0.00149428	0.00121902	0.0016276	0.0017589	0.000531224	0.0011279	0.00343559	0.000864213	0.00223481	0.00105947	0.532237	1.26849
Adnp2	RefSeq	0.00269805	0.00428482	0.00373571	0.00365354	0.00537149	0.00201018	0.000531224	0.0016968	0.00629489	0.00187246	0.00246019	0.00264868	0.293577	1.40309
Ado	RefSeq	0	0	0	0.000811507	0	0	0	0.000563952	0	0.000144035	0	0.000176579	0.94267	0.917406
Adora1	RefSeq	0.00472359	0.00513889	0.00298857	0.00284203	0.00227989	0.0017589	0.000531224	0.00226075	0.0017141	0.000576142	0.00268286	0.00194237	0.0331925	2.03265
Adora2a	RefSeq	0.00674912	0.00599296	0.00672428	0.00609157	0.00293009	0.00351781	0.00159367	0.00226075	0.00400449	0.00273667	0.00246019	0.00565052	0.0359507	1.71096
Adora2b	RefSeq	0.0404867	0.02057	0.0919389	0.0129911	0.0214902	0.0286496	0.00265612	0.00734621	0.041796	0.00273667	0.0214656	0.00317842	0.129684	2.72959
Adora3	RefSeq	0.000672511	0	0	0	0.0003251	0	0	0	0	0	0	0.000176579	0.293707	5.64966
Adpgk	RefSeq	0.00405108	0.0120004	0.0127115	0.00811858	0.00504639	0.00301526	0.0021249	0.00564941	0.00400449	0.000864213	0.00492038	0.00512079	0.0862199	1.98126
Adprh	RefSeq	0.000672511	0.000854069	0.00224143	0.00243452	0.00260499	0.0017589	0	0	0.0017141	0.000144035	0.00178948	0.00141263	0.092671	2.08813
Adprhl1	RefSeq	0.00135303	0.0068615	0.00373571	0.00527655	0.00406899	0.00251272	0.0021249	0.00452151	0.00572598	0.00230457	0.00268286	0.00282526	0.552966	1.17951
Adprhl2	RefSeq	0.000672511	0.00257668	0.000747142	0.00284203	0.0014661	0.000753816	0	0	0.0011452	0.000576142	0.00178948	0.00282526	0.472903	1.42963
Adprm	RefSeq	0	0.000854069	0.00224143	0.00121902	0.0003251	0	0	0.0011279	0	0.000720177	0	0.00105947	0.510086	1.59571
Adra1a	RefSeq	0.00877466	0.0179933	0.0157001	0.00811858	0.01042	0.0168375	0.00265612	0.0101709	0.00687118	0.0100834	0.0145358	0.0141286	0.231305	1.3319
Adra1b	RefSeq	0.00877466	0.0068615	0.00448285	0.0089336	0.00667399	0.0070379	0.000531224	0.00338866	0.00514969	0.00345685	0.00693252	0.00794831	0.0805058	1.56033
Adra1d	RefSeq	0.00135303	0.00257668	0.000747142	0.00243452	0.0013025	0.00251272	0.000531224	0.000563952	0.000568904	0.000864213	0.00201214	0.00264868	0.234597	1.51988
Adra2a	RefSeq	0	0.00257668	0.000747142	0.00284203	0	0.00100509	0	0	0.000568904	0	0.000670714	0.000529737	0.137803	4.05286
Adra2b	RefSeq	0.000672511	0.00257668	0	0.00406105	0.0011389	0.000502544	0	0	0	0.00115228	0.00089338	0.00176579	0.258591	2.34863
Adra2c	RefSeq	0.000672511	0	0.000747142	0.00487255	0	0.00125636	0	0	0.0011452	0.000288071	0.00089338	0.000353158	0.336064	2.81683
Adrb1	RefSeq	0.00337056	0.0111318	0.00523	0.00203052	0.0021163	0.00728917	0.000531224	0.0011279	0.00514969	0.000288071	0.00402428	0.00105947	0.0943655	2.55885
Adrb2	RefSeq	0	0	0	0.00040751	0.0003251	0.000502544	0	0	0.000568904	0	0.000222666	0.000529737	0.925158	0.934797
Adrbk1	RefSeq	0.00135303	0	0.00149428	0.00568406	0.00309369	0.00376908	0.000531224	0.00226075	0.0017141	0.000864213	0.004695	0.00441447	0.887322	1.06315
Adrbk2	RefSeq	0.0141708	0.0376948	0.0216772	0.0341044	0.0192103	0.0170888	0.00371857	0.0146875	0.011452	0.00331282	0.0176639	0.0213683	0.0372118	1.99363
Adrm1	RefSeq	0.00269805	0	0.000747142	0.00203052	0.0006502	0.00125636	0.000531224	0.000563952	0.000568904	0.000720177	0.00089338	0.00211895	0.504434	1.36795
Adsl	RefSeq	0.00674912	0.0257089	0.0157001	0.00730707	0.00504639	0.00955062	0	0.0101709	0.00229039	0.00172843	0.00961538	0.00900779	0.130296	2.1352
Adss	RefSeq	0.00337056	0.00599296	0.00373571	0.0109641	0.0006502	0.00226145	0.000531224	0.0011279	0.00400449	0.0044651	0.00335357	0.00300184	0.315154	1.63642
Adtrp	RefSeq	0.0188943	0.0317019	0.0381244	0.0292318	0.0177442	0.0226191	0.00690591	0.0186401	0.0211824	0.012244	0.0140877	0.0197791	0.0223763	1.70527
Aebp1	RefSeq	0.00337056	0.00771557	0.00149428	0.00243452	0.00227989	0.0017589	0.000531224	0	0.0017141	0.00115228	0.00223481	0.00105947	0.0838639	2.84729
Aebp2	RefSeq	0.00472359	0.00942371	0.00747142	0.0133986	0.00472129	0.010807	0.00106245	0.00452151	0.00400449	0.00273667	0.0178893	0.00812489	0.498649	1.31837
Aen	RefSeq	0	0.000854069	0.00149428	0.00324954	0.0014661	0.00125636	0	0.000563952	0.000568904	0.00374492	0.00089338	0.00105947	0.727159	1.21809
Aes	RefSeq	0.0310396	0.0916749	0.0650317	0.0117756	0.00341879	0.00728917	0.00849959	0.0186401	0.0211824	0.000864213	0.00603643	0.0130691	0.171066	3.0784
Afap1	RefSeq	0.0053961	0.00942371	0.00373571	0.0166482	0.00667399	0.010807	0.00159367	0.00395261	0.00343559	0.0020165	0.0111795	0.0058271	0.117145	1.88126
Afap1l1	RefSeq	0.00607661	0.0154167	0.00971285	0.0365424	0.017094	0.0535301	0.00265612	0.00564941	0.0108757	0.00993938	0.0337638	0.0294932	0.422036	1.4979
Afap1l2	RefSeq	0.0101197	0.0308478	0.0142058	0.0150217	0.00895388	0.0130684	0.00478102	0.00847412	0.0103068	0.0024486	0.00760323	0.00918437	0.0515876	2.1547
Aff1	RefSeq	0.147104	0.124231	0.109123	0.120588	0.122588	0.0927354	0.0244342	0.038977	0.0687044	0.0481116	0.117617	0.0676388	0.00529397	1.96006
Aff3	RefSeq	0.0533045	0.109668	0.0844574	0.0661817	0.0382569	0.060817	0.0175283	0.0418017	0.0583977	0.016565	0.0523238	0.0535125	0.0498552	1.7186
Aff4	RefSeq	0.257764	0.265601	0.269829	0.23833	0.27269	0.156568	0.0175283	0.0344604	0.123666	0.0452309	0.233221	0.108612	0.00426404	2.59593
Afg3l1	RefSeq	0.0850245	0.0882441	0.0904446	0.0799843	0.0893773	0.0502635	0.00531224	0.0112988	0.0423649	0.0148366	0.0800512	0.0376158	0.00592068	2.52423
Afg3l2	RefSeq	0.0202474	0.0668345	0.0149529	0.0272048	0.0100928	0.0140735	0.0021249	0.086997	0.0125972	0.00259264	0.0129689	0.0164241	0.838626	1.14735
Afm	RefSeq	0.0114727	0.0188474	0.0276544	0.0186752	0.0109066	0.00879681	0.00318735	0.00452151	0.00916157	0.0067706	0.0196761	0.0134223	0.114332	1.69817
Afmid	RefSeq	0.00607661	0.00856964	0.0134587	0.0174597	0.00748778	0.0115608	0.00371857	0.00508546	0.00514969	0.00605043	0.0207948	0.0123628	0.560169	1.21541
Afp	RefSeq	0	0	0	0.00162301	0.0017912	0.000251272	0	0.000563952	0.000568904	0	0.00111876	0.00141263	1	1.00034
Aftph	RefSeq	0.00607661	0.0162852	0.00896571	0.0255783	0.00504639	0.00980189	0.000531224	0.00452151	0.00458079	0.00331282	0.0131916	0.0111267	0.158117	1.92552
Aga	RefSeq	0	0	0	0.00040751	0.0011389	0.00125636	0	0.0011279	0.000568904	0	0.00156409	0.000882894	0.537545	0.676377
Agap1	RefSeq	0.0627516	0.161072	0.103893	1.93669	0.592754	1.06356	0.0185908	0.0474511	0.0601118	0.284926	1.28507	1.35068	0.722691	1.28682
Agap2	RefSeq	0.0053961	0.00513889	0.00298857	0.0174597	0.00732628	0.00527671	0.00106245	0.0016968	0.0011452	0.00187246	0.0114049	0.0100673	0.369013	1.59955
Agap3	RefSeq	0.00337056	0.0068615	0.00224143	0.0121796	0.00406899	0.00929935	0.00106245	0.00395261	0.0028593	0.000864213	0.0031309	0.00264868	0.0547342	2.61889
Agbl4	RefSeq	0.0053961	0.00257668	0.0157001	0.00446504	0.00488489	0.0017589	0.00106245	0.00452151	0.00229039	0.00172843	0.0078259	0.00317842	0.334779	1.68785
Agbl5	RefSeq	0.00202554	0.00343075	0.000747142	0.00203052	0.0021163	0.00376908	0	0.000563952	0.000568904	0.000288071	0.00290824	0.00141263	0.0497828	2.45904
Ager	RefSeq	0	0.00170814	0.000747142	0.000811507	0.000163599	0	0	0	0.000568904	0.000432106	0.00156409	0.000882894	0.993572	0.994891
Agfg1	RefSeq	0.00472359	0.0102778	0.00597714	0.0125871	0.00814008	0.00577926	0.00159367	0.00226075	0.00400449	0.00345685	0.00693252	0.00600368	0.0302227	1.95798
Agfg2	RefSeq	0.00809414	0.00343075	0.00672428	0.0146177	0.00455769	0.0070379	0.00159367	0.00395261	0.00744009	0.00388896	0.0105088	0.00847805	0.51373	1.23982
Agk	RefSeq	0.0418398	0.0925289	0.0732502	0.100286	0.0916572	0.0718752	0.00743714	0.0237255	0.0561073	0.0377401	0.147804	0.0913049	0.458618	1.29473
Agl	RefSeq	0.0877226	0.093383	0.0941803	0.0828264	0.0929597	0.0527763	0.00478102	0.0124267	0.0423649	0.0146926	0.0782617	0.0369095	0.00349498	2.65972
Agmat	RefSeq	0.00337056	0.00513889	0.00672428	0.00284203	0.00472129	0.0045229	0.00106245	0.0016968	0.00343559	0.00187246	0.0031309	0.00282526	0.0100536	1.94816
Agmo	RefSeq	0.0715263	0.157655	0.11511	0.675609	0.630199	2.54279	0.0154034	0.0344604	0.0996173	0.206564	0.495736	0.541119	0.285779	3.01019
Ago1	RefSeq	0.000672511	0.00428482	0.00747142	0.0105566	0.000813798	0.00351781	0	0.00226075	0.00343559	0.00158439	0.00737785	0.00459105	0.498342	1.41909
Ago2	RefSeq	0.0114727	0.0111318	0.0149529	0.00852609	0.00765138	0.00376908	0.00531224	0.00847412	0.0120209	0.00417703	0.00424967	0.00653342	0.193426	1.41054
Ago3	RefSeq	0.0890676	0.0968137	0.0941803	0.096225	0.0962149	0.0620733	0.00796836	0.0237255	0.0446553	0.016565	0.0829567	0.0437984	0.0033656	2.43354
Ago4	RefSeq	0.172747	0.191065	0.192843	0.168091	0.186731	0.104799	0.00955997	0.0254224	0.0961818	0.0325548	0.162785	0.0785889	0.00553026	2.50875
Agpat1	RefSeq	0.000672511	0.000854069	0.00149428	0.000811507	0.0003251	0.00100509	0.00106245	0	0.000568904	0.000432106	0.00246019	0.000176579	0.8528	1.09836
Agpat2	RefSeq	0.00135303	0.000854069	0.00448285	0.00568406	0.00260499	0.00376908	0.000531224	0.00226075	0.0017141	0.00100825	0.0031309	0.00229553	0.1691	1.7136
Agpat3	RefSeq	0.0215924	0.0642578	0.0545616	0.0117756	0.00911748	0.00980189	0.00318735	0.0259863	0.00801638	0.00259264	0.00626181	0.0137754	0.13024	2.86037
Agpat4	RefSeq	0.0121452	0.0351326	0.0171944	0.0239553	0.0112338	0.0175913	0.0021249	0.019209	0.0131661	0.00345685	0.0107341	0.0164241	0.0924691	1.8007
Agpat5	RefSeq	0.0890676	0.0899667	0.0949275	0.0816109	0.0923074	0.0557915	0.00849959	0.0118628	0.0492361	0.0162769	0.0782617	0.0372627	0.00422809	2.50085
Agps	RefSeq	0.00472359	0.0102778	0.00672428	0.0125871	0.0122091	0.0351849	0.0021249	0.00395261	0.00343559	0.00504124	0.0138623	0.0116565	0.202466	2.03894
Agr2	RefSeq	0.00135303	0.00428482	0.00298857	0.00406105	0.00634889	0.00678435	0.00265612	0.0011279	0.0028593	0.00216053	0.00648447	0.00211895	0.242365	1.48333
Agr3	RefSeq	0.00135303	0.00513889	0.0112071	0.00527655	0.00504639	0.00376908	0.00159367	0.00395261	0.00514969	0.0024486	0.0120756	0.00423789	0.851036	1.0792
Agrn	RefSeq	0	0.00257668	0.00224143	0.00649557	0.0024414	0.00351781	0.000531224	0.00226075	0.0017141	0.000720177	0.00290824	0.00141263	0.214222	1.80922
Agt	RefSeq	0.00135303	0.0068615	0	0.0146177	0.00406899	0.00603053	0.000531224	0.0016968	0.0028593	0.00172843	0.00648447	0.00317842	0.271221	1.99845
Agtpbp1	RefSeq	0.00674912	0.0282711	0.0164472	0.0410074	0.0188852	0.0165862	0.00265612	0.00960202	0.011452	0.00417703	0.0174413	0.0187196	0.0925245	1.99766
Agtr1a	RefSeq	0.0175413	0.02057	0.0127115	0.0166482	0.00976768	0.0105557	0.00424979	0.00847412	0.0103068	0.00619446	0.0196761	0.017307	0.271004	1.32604
Agtr1b	RefSeq	0.0371162	0.0488411	0.0470902	0.0702392	0.0615383	0.0467435	0.00584347	0.0186401	0.0372152	0.0278007	0.0851942	0.0600459	0.3529	1.32729
Agtrap	RefSeq	0	0.00170814	0.000747142	0.00121902	0.0024414	0.000251272	0.00106245	0	0	0.000288071	0.00089338	0.00141263	0.341085	1.74126
Agxt	RefSeq	0.00135303	0.00428482	0.00224143	0.000811507	0.000163599	0.000502544	0	0.0011279	0.000568904	0.000576142	0.00201214	0.00229553	0.540986	1.42189
Agxt2	RefSeq	0.00405108	0.00856964	0.00149428	0.00852609	0.00472129	0.00527671	0	0.0016968	0.00458079	0.000288071	0.00246019	0.00459105	0.0472993	2.39695
Ahctf1	RefSeq	0.00607661	0.0128545	0.00672428	0.00690308	0.00602379	0.0045229	0.00424979	0.00452151	0.00229039	0.0024486	0.00223481	0.00494421	0.0240374	2.08345
Ahcy	RefSeq	0.0053961	0.00771557	0.00373571	0.0109641	0.0014661	0.00603053	0.00371857	0.00282471	0.0028593	0.00144035	0.00335357	0.00529737	0.112535	1.81124
Ahcyl1	RefSeq	0.00809414	0.00856964	0.00298857	0.00609157	0.00358239	0.00527671	0.00159367	0.00338866	0.00458079	0.000864213	0.00492038	0.003355	0.045313	1.85016
Ahcyl2	RefSeq	0.0182218	0.0248404	0.0186887	0.0353234	0.017094	0.0218652	0.00743714	0.0101709	0.0206135	0.00792289	0.0207948	0.0211917	0.0697356	1.54354
Ahdc1	RefSeq	0.0101197	0.0197015	0.0209301	0.047503	0.0146526	0.0251318	0.0021249	0.00847412	0.00916157	0.0087871	0.0212429	0.021898	0.112067	1.92553
Ahi1	RefSeq	0.0114727	0.0248404	0.0157001	0.0272048	0.00944258	0.0155812	0.00637469	0.0124267	0.0143113	0.00475317	0.0190054	0.0130691	0.150103	1.49044
Ahnak	RefSeq	0.0161963	0.0068615	0.00747142	0.0154292	0.00651248	0.0183451	0.00902874	0.00226075	0.00801638	0.00316878	0.0102861	0.0104204	0.118028	1.63997
Ahr	RefSeq	0.00135303	0.00170814	0.00672428	0.00527655	0.0024414	0.00301526	0.00159367	0.000563952	0.00229039	0.000864213	0.00536571	0.003355	0.365105	1.46218
Ahrr	RefSeq	0.0593811	0.248462	0.239186	0.0300468	0.0302804	0.0165862	0.0138098	0.0621386	0.0423649	0.00763482	0.0205722	0.0280806	0.155833	3.57354
Ahsa1	RefSeq	0.00135303	0	0	0.00040751	0.0013025	0.000753816	0	0.0011279	0.00229039	0.000288071	0.00156409	0.00211895	0.227864	0.51653
Ahsa2	RefSeq	0.00135303	0.00513889	0.00373571	0.00365354	0.0013025	0.00150763	0	0	0.0011452	0.000288071	0.00335357	0.00123605	0.0617733	2.77131
Ahsg	RefSeq	0.00135303	0.000854069	0.00224143	0.00568406	0.0021163	0.00150763	0.00265612	0.000563952	0.00400449	0.0044651	0.00357895	0.003355	0.394093	0.738659
Ahsp	RefSeq	0.00135303	0	0	0.00121902	0.000977397	0	0	0	0	0	0	0	0.001	64
aicda	RefSeq	0	0.00170814	0.00448285	0.000811507	0.0003251	0.000251272	0	0.000563952	0.0011452	0	0.00156409	0.00141263	0.54214	1.61739
Aida	RefSeq	0	0.00343075	0.00448285	0.00324954	0.00260499	0.00125636	0	0.000563952	0.00229039	0.00115228	0.00380162	0.00264868	0.409042	1.4368
Aif1	RefSeq	0	0.00428482	0.00298857	0.00690308	0	0.00150763	0	0.00226075	0.00229039	0.000288071	0.00134143	0.00229553	0.345459	1.85037
Aif1l	RefSeq	0.00269805	0.00856964	0.00224143	0.00406105	0.0019527	0.00276399	0	0.0011279	0.00514969	0.00100825	0.00559109	0.00353158	0.499115	1.35825
Aifm1	RefSeq	0.00674912	0.0102778	0.00373571	0.0267973	0.00960618	0.0477485	0.00159367	0.00791017	0.00858528	0.00561738	0.0176639	0.027904	0.470635	1.51448
Aifm2	RefSeq	0.0195669	0.0325559	0.0127115	0.00527655	0.00260499	0.00326654	0.00637469	0.0197729	0.0188921	0.00273667	0.00693252	0.00865463	0.716651	1.19915
Aifm3	RefSeq	0.00607661	0.0239863	0.0134587	0.00406105	0.00700118	0.0153299	0.0021249	0.00508546	0.0103068	0.00158439	0.00648447	0.00635684	0.0974617	2.18871
Aig1	RefSeq	0.0175413	0.0179933	0.0164472	0.0324813	0.0159551	0.0160837	0.00318735	0.00903807	0.0108757	0.0109476	0.0257152	0.0130691	0.100441	1.59958
Aimp1	RefSeq	0.00135303	0.00170814	0.00149428	0.00203052	0.000163599	0.000753816	0	0.000563952	0.0017141	0.00115228	0.000448048	0.00158921	0.409069	1.37234
Aimp2	RefSeq	0.00607661	0.0154167	0.0321372	0.00974511	0.00553509	0.00754045	0.00159367	0.00282471	0.00744009	0.00316878	0.00737785	0.00777173	0.126866	2.53344
Aip	RefSeq	0.000672511	0.000854069	0	0	0.000488699	0.000502544	0.000531224	0.000563952	0.0011452	0.000432106	0.00089338	0.000353158	0.247718	0.642463
Aipl1	RefSeq	0.00269805	0.00513889	0.00224143	0.00365354	0.00227989	0.00150763	0	0.000563952	0	0.000432106	0.000222666	0.00194237	0.00438768	5.54221
Aire	RefSeq	0.00269805	0.00170814	0.00224143	0.00406105	0.0014661	0.00351781	0	0.0016968	0.0017141	0.00230457	0.00626181	0.00653342	0.70109	0.847756
Ajap1	RefSeq	0.00607661	0.00771557	0.00448285	0.0093376	0.00553509	0.0100532	0.000531224	0.00338866	0.00687118	0.00172843	0.00603643	0.00653342	0.0605035	1.72188
Ajuba	RefSeq	0.00405108	0.00942371	0.01046	0.0292318	0.0161166	0.0786619	0.0021249	0.0011279	0.00343559	0.0067706	0.0192308	0.025785	0.260665	2.53006
Ak1	RefSeq	0	0	0	0.00162301	0.000813798	0.000753816	0.000531224	0.000563952	0.0011452	0.000720177	0.00223481	0.000353158	0.338612	0.575042
Ak2	RefSeq	0.000672511	0.0120004	0.00672428	0.0109641	0.00358239	0.00603053	0.00159367	0.0141235	0.0017141	0.0024486	0.00961538	0.00883121	0.924207	1.04299
Ak3	RefSeq	0.00202554	0.00170814	0.00448285	0.00568406	0.00293009	0.00402035	0	0.000563952	0.0011452	0.000720177	0.00402428	0.00300184	0.0603571	2.20519
Ak4	RefSeq	0.0377887	0.086536	0.0695145	0.0848569	0.0830284	0.0399591	0.00265612	0.0197729	0.0492361	0.0348594	0.134835	0.0833566	0.573766	1.23703
Ak7	RefSeq	0.10054	0.101099	0.100905	0.102317	0.0984948	0.0643371	0.00902874	0.0209008	0.0463768	0.0175742	0.0825114	0.0420326	0.00176355	2.59903
Ak8	RefSeq	0.441984	0.863637	0.476121	2.19289	0.147333	0.270163	0.141289	0.360984	0.472907	0.0653977	0.265421	0.209454	0.18405	2.89823
Akap1	RefSeq	0.0472359	0.0299937	0.103893	0.0190827	0.0237679	0.0311623	0.00318735	0.0112988	0.0429412	0.00331282	0.0257152	0.00653342	0.101032	2.74372
Akap10	RefSeq	0.0897481	0.160217	0.202556	0.228588	0.0944237	0.0899714	0.0223093	0.0525366	0.0749993	0.0195907	0.0798285	0.108788	0.0200459	2.41726
Akap11	RefSeq	0.00269805	0.00170814	0.000747142	0.00162301	0.00439619	0.00577926	0	0.000563952	0.00400449	0.00172843	0.00447233	0.00176579	0.505882	1.35236
Akap12	RefSeq	0.0134982	0.0239863	0.0239186	0.0174597	0.0138388	0.00904808	0.00584347	0.00677732	0.0143113	0.00648253	0.018112	0.0171304	0.129847	1.482
Akap12:copy2	RefSeq	0.00472359	0.00771557	0.00896571	0.00446504	0.00309369	0.00301526	0.0021249	0.000563952	0.0017141	0.00115228	0.00670714	0.00441447	0.0956506	1.91756
Akap13	RefSeq	0.0256435	0.0488411	0.0313901	0.049941	0.0205128	0.0268907	0.0111536	0.0180761	0.0240491	0.0152687	0.036224	0.0353203	0.14403	1.45061
Akap14	RefSeq	0.00135303	0	0.00747142	0.00203052	0.0013025	0.00226145	0.00265612	0	0.00343559	0.00100825	0.00536571	0.00406131	0.799075	0.872447
Akap17a	RefSeq	0.00202554	0	0.00149428	0.00487255	0.0006502	0.00100509	0	0.000563952	0.00229039	0.000720177	0.0031309	0.00264868	0.902707	1.07414
Akap2	RefSeq	0.00742163	0.0068615	0.00672428	0.0190827	0.00293009	0.00754045	0.0021249	0.00338866	0.00744009	0.00230457	0.00514305	0.00423789	0.117874	2.05205
Akap3	RefSeq	0	0.00856964	0.00373571	0.0105566	0.0006502	0.00301526	0	0.0011279	0.0017141	0.000288071	0.00156409	0.00194237	0.117002	3.99718
Akap4	RefSeq	0.00674912	0.0171393	0.0276544	0.00121902	0.0024414	0.00527671	0.0021249	0.00452151	0.0108757	0.000576142	0.00424967	0.000882894	0.211197	2.60344
Akap5	RefSeq	0	0	0.000747142	0	0	0.00100509	0	0	0.000568904	0	0.000222666	0.000353158	0.645938	1.5307
Akap6	RefSeq	0.081646	0.168787	0.118846	0.175805	0.154985	0.0975095	0.0138098	0.0395459	0.103629	0.0783618	0.229645	0.156825	0.447805	1.28266
Akap7	RefSeq	0.124158	0.159363	0.143512	0.111654	0.105983	0.0774055	0.014341	0.0355883	0.0761445	0.0216072	0.103084	0.0554548	0.00378454	2.35803
Akap8	RefSeq	0.0202474	0.0308478	0.0239186	0.0166482	0.011884	0.0258856	0.00743714	0.00960202	0.0188921	0.00576142	0.0172186	0.011833	0.0201245	1.82957
Akap9	RefSeq	0.0236179	0.0368408	0.0254129	0.0345119	0.0159551	0.0301572	0.0106224	0.0112988	0.024618	0.00950728	0.0194534	0.0196025	0.015844	1.7507
Akip1	RefSeq	0.0108002	0.0137085	0.00523	0.0101491	0.00325519	0.00326654	0.00106245	0.00226075	0.00400449	0.00115228	0.00380162	0.00547395	0.0456943	2.61381
Akirin1	RefSeq	0.00202554	0.00343075	0	0.00162301	0.0003251	0.00125636	0.000531224	0.0011279	0.0017141	0.000432106	0.00089338	0.00141263	0.468322	1.41716
Akirin2	RefSeq	0.00135303	0.000854069	0.00149428	0.00040751	0.000488699	0.00125636	0.00106245	0.0011279	0.0028593	0.000144035	0.000448048	0.000353158	0.960401	0.97649
Akna	RefSeq	0.00337056	0.0120004	0.00821857	0.00771458	0.00895388	0.00980189	0.000531224	0.00282471	0.00514969	0.0020165	0.00760323	0.0058271	0.0211996	2.08997
Akp3	RefSeq	0	0.00343075	0	0	0.0003251	0.000753816	0	0	0.000568904	0.000288071	0	0.000353158	0.367022	3.72659
Akr1a1	RefSeq	0.0850245	0.093383	0.0882032	0.0803918	0.0918187	0.0537814	0.00637469	0.0118628	0.0440864	0.0161329	0.0818407	0.0422091	0.00676201	2.43253
Akr1b1	RefSeq	0.00269805	0.0068615	0.00298857	0.00730707	0.0003251	0.00301526	0.000531224	0.00226075	0.00572598	0.000144035	0.00089338	0.00123605	0.167247	2.14944
Akr1b10	RefSeq	0.00405108	0.00599296	0.00448285	0.00243452	0.00293009	0.00376908	0	0	0.0028593	0.00129632	0.00201214	0.00211895	0.00451575	2.85525
Akr1b7	RefSeq	0	0.000854069	0.00298857	0.00406105	0.0016276	0.00276399	0.000531224	0.0011279	0	0.000864213	0.00290824	0.00300184	0.442417	1.45792
Akr1b8	RefSeq	0.000672511	0.000854069	0	0.00121902	0.0003251	0.000251272	0	0.0011279	0.000568904	0.000576142	0.000670714	0.000353158	0.983612	1.00763
Akr1c1	RefSeq	0.00472359	0.00513889	0.00373571	0.00365354	0.0021163	0.00402035	0.00106245	0.000563952	0.0028593	0.00475317	0.004695	0.00194237	0.177886	1.47317
Akr1c12	RefSeq	0.00135303	0.00257668	0	0.00365354	0.0021163	0.000502544	0	0.000563952	0.0017141	0.000288071	0.0031309	0.003355	0.820466	1.12705
Akr1c12l1	RefSeq	0	0.000854069	0	0.00121902	0	0	0	0	0	0	0.000670714	0.000882894	0.761657	1.33437
Akr1c13	RefSeq	0	0.00599296	0.000747142	0.00324954	0.0017912	0.000753816	0	0.0016968	0.00229039	0.0020165	0.00201214	0.00176579	0.650091	1.28145
Akr1c14	RefSeq	0	0.00257668	0	0.00487255	0.0016276	0.00125636	0.00265612	0	0.00343559	0.00216053	0.00089338	0.00141263	0.96572	0.978684
Akr1c19	RefSeq	0.00742163	0.00942371	0.0127115	0.00609157	0.0016276	0.00552798	0.00106245	0.00338866	0.00629489	0.00100825	0.00424967	0.00406131	0.0626516	2.13324
Akr1c2	RefSeq	0.00742163	0.00856964	0.0119543	0.0113681	0.00618738	0.00552798	0.00318735	0.00338866	0.00514969	0.00259264	0.0149811	0.00671	0.286576	1.4171
Akr1c3	RefSeq	0.000672511	0.00170814	0	0.00121902	0.000488699	0.00100509	0.000531224	0.000563952	0.0011452	0.00835499	0.000448048	0.000706316	0.431379	0.433495
Akr1cl	RefSeq	0.00337056	0.00343075	0.00149428	0.00568406	0.0014661	0.0017589	0.0021249	0.00226075	0.0011452	0.000720177	0.00134143	0.00264868	0.160534	1.67996
Akr1d1	RefSeq	0.00202554	0	0.00373571	0.00324954	0.00227989	0.000753816	0.000531224	0.00282471	0.0017141	0.00144035	0.00603643	0.00370816	0.498813	0.740973
Akr1e2	RefSeq	0	0.00257668	0.00373571	0.00649557	0.000977397	0.00351781	0	0.0011279	0	0.000864213	0.00357895	0.00565052	0.460666	1.54195
Akr7a2	RefSeq	0.00135303	0.00428482	0.00224143	0.00121902	0.0024414	0.0017589	0	0.0011279	0.00229039	0.000576142	0.00357895	0.00158921	0.34431	1.4514
Akr7a3	RefSeq	0.000672511	0.000854069	0	0.000811507	0	0.0017589	0.000531224	0.000563952	0	0.00129632	0.000448048	0	0.540559	1.44283
Akt1	RefSeq	0.0053961	0.0120004	0.00971285	0.0113681	0.00683758	0.0070379	0.00159367	0.00452151	0.00629489	0.00158439	0.00626181	0.00547395	0.0111014	2.03469
Akt1s1	RefSeq	0.000672511	0.000854069	0.00448285	0.00568406	0.00455769	0.00351781	0.00106245	0.0101709	0.00400449	0.00259264	0.00223481	0.00423789	0.639366	0.813432
Akt2	RefSeq	0.00742163	0.0128545	0.00971285	0.0121796	0.00732628	0.00879681	0.0021249	0.00395261	0.00744009	0.00230457	0.0100634	0.00723973	0.0291489	1.75973
Akt3	RefSeq	0.0978423	0.123377	0.1308	0.129518	0.113798	0.0731316	0.00902874	0.0310718	0.0950366	0.0521446	0.201469	0.0966022	0.345335	1.37728
Aktip	RefSeq	0.000672511	0.000854069	0	0	0.0003251	0.00125636	0.00106245	0.000563952	0.000568904	0	0.000448048	0.000529737	0.965469	0.9795
Alad	RefSeq	0.00135303	0.00599296	0.00149428	0.00203052	0.00293009	0.00326654	0.000531224	0.00282471	0.0011452	0.00187246	0.00402428	0.00300184	0.504595	1.27372
Alas1	RefSeq	0.00472359	0.02057	0.0134587	0.0357309	0.00960618	0.0158324	0.00106245	0.00338866	0.00744009	0.00144035	0.00626181	0.0144817	0.057247	2.9324
Alas2	RefSeq	0.00337056	0.0128545	0.00896571	0.0166482	0.0109066	0.0118121	0.0021249	0.00621336	0.00229039	0.0020165	0.0105088	0.0132457	0.108307	1.77358
Alb	RefSeq	0.00202554	0.00856964	0.00224143	0.00730707	0.00455769	0.0045229	0.0185908	0.0146875	0.0154565	0.0499841	0.0304102	0.0457407	0.0120336	0.16712
Alcam	RefSeq	0.0114727	0.02057	0.0216772	0.0410074	0.014489	0.0203553	0.00531224	0.00564941	0.00973048	0.0110917	0.0257152	0.0192494	0.133077	1.68827
Aldh16a1	RefSeq	0.000672511	0.00513889	0.00149428	0.00324954	0.000813798	0.000251272	0	0.0011279	0.0011452	0.000864213	0.00201214	0.00194237	0.39222	1.63855
Aldh18a1	RefSeq	0.0108002	0.0154167	0.00747142	0.0556251	0.00732628	0.00653307	0.0021249	0.00847412	0.00973048	0.00259264	0.00939271	0.0120096	0.269224	2.32767
Aldh18a1:copy2	RefSeq	0.0108002	0.0154167	0.00747142	0.0556251	0.00732628	0.00653307	0.0021249	0.00847412	0.00973048	0.00259264	0.00939271	0.0120096	0.269224	2.32767
Aldh1a1	RefSeq	0.00135303	0.00170814	0.00224143	0.0093376	0.0013025	0.00226145	0.000531224	0.00226075	0.0017141	0.00172843	0.00201214	0.00370816	0.466684	1.52275
Aldh1a2	RefSeq	0.082999	0.181642	0.118099	0.0341044	0.0179078	0.0319161	0.0212469	0.0423706	0.0704185	0.00576142	0.0290688	0.0266679	0.148089	2.38663
Aldh1a3	RefSeq	0.0108002	0.0317019	0.0134587	0.0178637	0.00537149	0.0070379	0.00265612	0.00508546	0.00629489	0.00158439	0.00492038	0.00565052	0.0503486	3.2924
Aldh1a7	RefSeq	0.00472359	0.00599296	0.00523	0.0125871	0.00634889	0.00552798	0.00106245	0.0016968	0.00572598	0.00403299	0.0109568	0.00883121	0.512957	1.25086
Aldh1b1	RefSeq	0.0323926	0.0668345	0.124076	0.00690308	0.00293009	0.0103044	0.00371857	0.0231616	0.0211824	0.000864213	0.00290824	0.00423789	0.169588	4.3415
Aldh1l1	RefSeq	0.00405108	0.00856964	0.00523	0.0154292	0.00586019	0.0103044	0.000531224	0.00226075	0.00572598	0.00288071	0.00804857	0.00953752	0.159814	1.70588
Aldh1l2	RefSeq	0.00742163	0.0188474	0.0127115	0.0166482	0.00797648	0.0120633	0.0021249	0.00677732	0.00916157	0.00403299	0.0129689	0.0114799	0.0859358	1.62569
Aldh2	RefSeq	0.00202554	0.00170814	0.00448285	0.00609157	0.00797648	0.00552798	0.0021249	0.00226075	0.00400449	0.00230457	0.00536571	0.00547395	0.398633	1.29154
Aldh3a1	RefSeq	0.00135303	0.000854069	0.000747142	0.00243452	0.000977397	0.0017589	0.00106245	0	0.0011452	0.000144035	0.000448048	0.00158921	0.123726	1.85126
Aldh3a2	RefSeq	0.00135303	0.00170814	0.00298857	0.00365354	0.000488699	0.000502544	0.00159367	0.0016968	0.00400449	0.00302474	0.00693252	0.00194237	0.187958	0.557162
Aldh3b1	RefSeq	0.00202554	0.00257668	0.00373571	0.0089336	0.0016276	0.00226145	0	0	0.00343559	0.00259264	0.00514305	0.00406131	0.502332	1.38916
Aldh4a1	RefSeq	0.00135303	0.0068615	0.00672428	0.00852609	0.00439619	0.00251272	0.00106245	0.0011279	0.00229039	0.00100825	0.00559109	0.00476763	0.119216	1.9166
Aldh5a1	RefSeq	0.00202554	0.00513889	0.00672428	0.00974511	0.0016276	0.00351781	0.00159367	0.00395261	0.00458079	0.00302474	0.00559109	0.00423789	0.505234	1.25232
Aldh6a1	RefSeq	0.00135303	0.00428482	0.00373571	0.00284203	0.0011389	0.00150763	0.000531224	0.0016968	0	0.000864213	0.00492038	0.00229553	0.422856	1.44178
Aldh7a1	RefSeq	0.00742163	0.0171393	0.01046	0.0105566	0.00341879	0.00577926	0.00159367	0.00452151	0.00514969	0.0024486	0.00849661	0.00777173	0.10481	1.82696
Aldh8a1	RefSeq	0.000672511	0.00513889	0.00821857	0.00121902	0.0016276	0.00201018	0.000531224	0.0016968	0.00400449	0.00100825	0.00268286	0.00229553	0.423433	1.54567
Aldh9a1	RefSeq	0.00337056	0.0068615	0.000747142	0.00730707	0.00472129	0.00276399	0.000531224	0.00226075	0.00572598	0.00288071	0.00581376	0.00459105	0.627857	1.18199
Aldoa	RefSeq	0.0350906	0.0471185	0.0157001	0.00771458	0.00325519	0.00477417	0.00371857	0.0231616	0.00744009	0.0020165	0.00693252	0.00688658	0.231404	2.266
Aldoart2	RefSeq	0.000672511	0	0	0	0.0003251	0.000251272	0	0	0.000568904	0	0.000222666	0	0.611619	1.57773
Aldob	RefSeq	0.00607661	0.00257668	0.00597714	0.0133986	0.00716268	0.00678435	0.0021249	0.0011279	0.00687118	0.0067706	0.00916733	0.00105947	0.250319	1.54771
Aldoc	RefSeq	0	0	0	0	0	0.000502544	0	0.000563952	0	0	0	0.000176579	0.760218	0.678627
Alg1	RefSeq	0.0121452	0.0385489	0.0119543	0.00203052	0.0014661	0.00251272	0.00159367	0.0101709	0.00629489	0.00115228	0.00357895	0.00741631	0.328971	2.27291
Alg10	RefSeq	0	0.000854069	0	0.000811507	0	0.000502544	0	0	0.000568904	0	0	0.000706316	0.510823	1.70019
Alg11	RefSeq	0	0	0	0.00121902	0	0.000502544	0.000531224	0	0.0011452	0	0.000670714	0	0.719103	0.733473
Alg12	RefSeq	0.000672511	0.000854069	0.00523	0.000811507	0.0021163	0.00100509	0.000531224	0.000563952	0.000568904	0.000576142	0.00089338	0.000529737	0.166705	2.91796
Alg13	RefSeq	0.000672511	0	0.000747142	0.00121902	0.000977397	0.000251272	0	0	0.0011452	0	0.00178948	0.00370816	0.489064	0.582182
Alg14	RefSeq	0.00607661	0.0102778	0.00448285	0.0223322	0.0167689	0.0125659	0.00106245	0.0016968	0.00629489	0.00518528	0.0127463	0.0164241	0.218877	1.67023
Alg2	RefSeq	0.00135303	0.00343075	0.00298857	0.00406105	0.0003251	0.00251272	0	0	0.0011452	0	0.000448048	0.00141263	0.0164086	4.88084
Alg5	RefSeq	0.0101197	0.0145626	0.00672428	0.00446504	0.0019527	0.00427162	0.00265612	0.00452151	0.011452	0.000576142	0.00424967	0.00547395	0.38334	1.45513
Alg6	RefSeq	0.0128177	0.0342785	0.0157001	0.0146177	0.0115589	0.00502544	0.00424979	0.0135596	0.00801638	0.00705867	0.0183347	0.011833	0.286235	1.4908
Alg8	RefSeq	0	0.00257668	0.00149428	0.00406105	0.00293009	0.00301526	0	0.0011279	0.000568904	0.00432106	0.00447233	0.00300184	0.921123	1.04338
Alg9	RefSeq	0.0108002	0.0154167	0.0179415	0.0105566	0.0105815	0.0130684	0.0021249	0.00338866	0.00973048	0.00619446	0.0149811	0.0109502	0.0562583	1.65432
Alk	RefSeq	0.120788	0.187635	0.12034	0.095821	0.100284	0.12239	0.0350567	0.0615746	0.083592	0.0547382	0.112026	0.0863607	0.013294	1.72438
Alkbh1	RefSeq	0.00674912	0.02057	0.00821857	0.0113681	0.00895388	0.00527671	0.00265612	0.00452151	0.00973048	0.00259264	0.0122982	0.0148349	0.451316	1.31099
Alkbh2	RefSeq	0	0.00170814	0.00149428	0.00162301	0.0003251	0.000502544	0	0.0011279	0	0.000720177	0.00290824	0.00123605	0.917611	0.943379
Alkbh3	RefSeq	0.00742163	0.0137085	0.00896571	0.00243452	0.0024414	0.00201018	0.0021249	0.00508546	0.00858528	0.0020165	0.00559109	0.00441447	0.504815	1.32944
Alkbh4	RefSeq	0.00135303	0	0.000747142	0.00121902	0.000977397	0.00100509	0	0.0011279	0.0011452	0.000576142	0.00134143	0.00158921	0.802351	0.917263
Alkbh5	RefSeq	0.000672511	0	0.00373571	0.00406105	0.00293009	0.00150763	0	0.0016968	0.0011452	0.000432106	0.00514305	0.00194237	0.686879	1.24591
Alkbh6	RefSeq	0.000672511	0.00257668	0	0.00203052	0.0006502	0.000251272	0	0	0.000568904	0	0.00156409	0.000529737	0.265433	2.32137
Alkbh6:copy2	RefSeq	0.000672511	0.00257668	0	0.00203052	0.0006502	0.000251272	0	0	0.000568904	0	0.00156409	0.000529737	0.265433	2.32137
Alkbh7	RefSeq	0.00944717	0.0179933	0.0164472	0.0280163	0.0237679	0.0334237	0.0021249	0.00452151	0.0131661	0.00518528	0.0194534	0.0114799	0.0216541	2.30812
Alkbh8	RefSeq	0.0155238	0.0137085	0.0119543	0.0203017	0.011884	0.00779172	0.00106245	0.00734621	0.00916157	0.00605043	0.0230324	0.00989068	0.272415	1.43542
Allc	RefSeq	0.00809414	0.0137085	0.00896571	0.0198942	0.00683758	0.00879681	0.00106245	0.00395261	0.00343559	0.00230457	0.00737785	0.00723973	0.0187005	2.61291
Alms1	RefSeq	0.0128177	0.00771557	0.00821857	0.0219247	0.00732628	0.0173401	0.0021249	0.00282471	0.00973048	0.00475317	0.0190054	0.0120096	0.273123	1.49347
Alox12	RefSeq	0.000672511	0.00257668	0.00149428	0.00121902	0.0017912	0.0017589	0	0.0011279	0.0011452	0.000432106	0.000670714	0.000706316	0.0182377	2.33024
Alox12b	RefSeq	0.00202554	0.00599296	0.00298857	0.00446504	0.00390749	0.00829426	0.000531224	0.00226075	0.00514969	0.00129632	0.00268286	0.000882894	0.0582144	2.16139
Alox12e	RefSeq	0.000672511	0.00257668	0	0.00203052	0.0019527	0.00251272	0	0.0016968	0	0.000576142	0.000670714	0.000706316	0.0762444	2.66992
Alox15	RefSeq	0.00135303	0.0068615	0.00224143	0.000811507	0.0019527	0.00100509	0	0	0.000568904	0.000864213	0.00201214	0.00229553	0.205382	2.47793
Alox15b	RefSeq	0.00135303	0.00170814	0	0.00162301	0.000163599	0.00100509	0	0	0	0.000720177	0.00089338	0.00141263	0.252827	1.93407
Alox5	RefSeq	0.00337056	0.00428482	0.00672428	0.0113681	0.00765138	0.0130684	0.00106245	0.0011279	0.0028593	0.00288071	0.00581376	0.00635684	0.0419464	2.31171
Alox5ap	RefSeq	0.00405108	0.000854069	0.00373571	0.0105566	0.00293009	0.0045229	0.000531224	0.00508546	0.000568904	0.00115228	0.00380162	0.00370816	0.239761	1.79493
Aloxe3	RefSeq	0	0.00942371	0.00224143	0.00771458	0.0024414	0.0045229	0	0.0011279	0.00229039	0.00158439	0.00357895	0.0024721	0.148756	2.38327
Alpi	RefSeq	0.00135303	0	0	0	0.0006502	0.00125636	0.000531224	0.000563952	0	0.000144035	0.000222666	0.000353158	0.419148	1.79588
Alpk3	RefSeq	0.00674912	0.0145626	0.0134587	0.0133986	0.00553509	0.00678435	0.00478102	0.00508546	0.0125972	0.00187246	0.00670714	0.00830147	0.147248	1.5374
Alpl	RefSeq	0.0620791	0.208205	0.0418602	0.0637437	0.017094	0.0211114	0.0148722	0.0971679	0.0435101	0.00504124	0.0136397	0.038501	0.330431	1.94655
Als2	RefSeq	0.00674912	0.0111318	0.00896571	0.0093376	0.00602379	0.00376908	0.00106245	0.00564941	0.0028593	0.00374492	0.0107341	0.00512079	0.138653	1.57612
Als2cr11	RefSeq	0.00405108	0.00942371	0.00747142	0.00324954	0.00358239	0.0070379	0	0.00338866	0.00343559	0.000576142	0.00424967	0.00211895	0.0205708	2.52858
Als2cr12	RefSeq	0.00135303	0.000854069	0.00523	0.00487255	0.00455769	0.00150763	0.00106245	0.0011279	0.00229039	0.000720177	0.00178948	0.00388474	0.225567	1.68963
Alx1	RefSeq	0.00135303	0.00257668	0.00298857	0.00162301	0.0016276	0.0017589	0.00106245	0.0011279	0.00229039	0.00100825	0.00178948	0.00123605	0.121709	1.40088
Alx3	RefSeq	0.000672511	0.00257668	0	0	0.0003251	0.00100509	0	0	0	0	0.00111876	0.000529737	0.30254	2.77791
Alx4	RefSeq	0.00877466	0.0128545	0.00373571	0.0146177	0.00455769	0.00477417	0.000531224	0.00677732	0.0120209	0.00216053	0.00536571	0.0144817	0.65961	1.19297
Alyref	RefSeq	0	0.000854069	0.00149428	0.00162301	0.000977397	0.00125636	0	0.000563952	0	0.000432106	0.000670714	0.000706316	0.0493985	2.61479
Amacr	RefSeq	0.00472359	0.00771557	0.00149428	0.00243452	0.0013025	0.00150763	0	0.0011279	0	0.00172843	0.00178948	0.00300184	0.136175	2.50771
Ambn	RefSeq	0	0.00170814	0.000747142	0.00121902	0.000163599	0.000753816	0.000531224	0	0.000568904	0.000144035	0.000670714	0.00123605	0.467139	1.45726
Ambp	RefSeq	0.00742163	0.00771557	0.000747142	0.00203052	0.0016276	0.00251272	0.00159367	0.00508546	0.00514969	0.00691464	0.00603643	0.00494421	0.408011	0.741997
Ambra1	RefSeq	0.120788	0.168787	0.142765	0.191639	0.128287	0.125154	0.0154034	0.0378491	0.0767208	0.0404768	0.133939	0.102078	0.00617246	2.15864
Amd1	RefSeq	0.00202554	0.00343075	0.000747142	0.00324954	0.0014661	0.00100509	0	0	0.00229039	0	0.00178948	0.00194237	0.158047	1.98002
Amdhd1	RefSeq	0.00135303	0.00513889	0.000747142	0.00162301	0.0021163	0.00402035	0.000531224	0.0011279	0.00229039	0.00100825	0.00111876	0.00158921	0.14809	1.95659
Amdhd2	RefSeq	0.000672511	0.00343075	0	0.00446504	0.000977397	0.00150763	0	0.0011279	0	0	0.00201214	0.00105947	0.188955	2.63205
Amelx	RefSeq	0.000672511	0	0.00149428	0.00040751	0.0003251	0	0	0	0.000568904	0.000144035	0.000448048	0.000529737	0.450812	1.71489
Amer1	RefSeq	0.00202554	0.00170814	0.00224143	0.00690308	0.000813798	0.00351781	0	0.0016968	0.0011452	0.00605043	0.00402428	0.00476763	0.952279	0.973165
Amh	RefSeq	0	0.000854069	0.00224143	0.000811507	0	0.000251272	0	0	0.000568904	0	0.00089338	0.000706316	0.415429	1.91749
Amhr2	RefSeq	0	0.00170814	0.00523	0.00284203	0.0021163	0.00100509	0.000531224	0	0	0.00100825	0.00111876	0.00264868	0.169489	2.43108
Amigo1	RefSeq	0	0	0	0	0	0.00125636	0	0.000563952	0	0	0	0	0.631847	2.22778
Amigo2	RefSeq	0.00135303	0.00170814	0	0.00121902	0.000977397	0	0	0	0	0	0.000670714	0.00176579	0.28359	2.15784
Amigo3	RefSeq	0.00405108	0.0154167	0.0112071	0.00365354	0.000813798	0.00125636	0.00106245	0.00564941	0.00572598	0	0.00246019	0.000706316	0.22869	2.33259
Ammecr1l	RefSeq	0.00135303	0.00942371	0.00448285	0.00974511	0.00260499	0.00376908	0	0.0016968	0.0011452	0.00129632	0.00380162	0.00388474	0.078464	2.65367
Amn	RefSeq	0.0215924	0.0299937	0.0306429	0.0312623	0.0166053	0.0148273	0.00478102	0.0135596	0.0183231	0.00388896	0.0136397	0.0121862	0.00704125	2.18329
Amn1	RefSeq	0	0.00428482	0.00298857	0.00121902	0.0013025	0.00276399	0.000531224	0.0011279	0.00458079	0.00115228	0.00156409	0.00264868	0.857769	1.0822
Amotl2	RefSeq	0.00269805	0.00513889	0.00373571	0.00284203	0.0019527	0.00301526	0.000531224	0.0016968	0.00343559	0.00273667	0.00290824	0.00300184	0.210151	1.35445
Ampd1	RefSeq	0	0.00343075	0.00373571	0.00446504	0.0011389	0.00276399	0.000531224	0.0016968	0.0017141	0.00129632	0.0031309	0.00282526	0.392909	1.38767
Ampd2	RefSeq	0	0.00257668	0	0.00730707	0.00406899	0.00854553	0	0.000563952	0	0.000864213	0.00402428	0.00317842	0.19958	2.60672
Ampd3	RefSeq	0.00405108	0.00856964	0.00523	0.0129911	0.00830368	0.00653307	0.000531224	0.00452151	0.00514969	0.0024486	0.00693252	0.00741631	0.0947692	1.69181
Amph	RefSeq	0.145078	0.227052	0.204051	0.371097	0.274806	0.186978	0.014341	0.0395459	0.127671	0.0887333	0.356877	0.217047	0.162785	1.66908
Amtn	RefSeq	0.00202554	0.000854069	0.000747142	0.00040751	0	0	0	0	0	0.000288071	0.00089338	0.000353158	0.259717	2.62885
Amy1a	RefSeq	0.000672511	0	0.00224143	0.00203052	0	0.000753816	0	0	0.0011452	0.000864213	0.00223481	0.000882894	0.859589	1.1114
Amy2a3	RefSeq	0.000672511	0.000854069	0.00149428	0.00284203	0.000488699	0.00150763	0	0.000563952	0	0.000864213	0.000448048	0.00158921	0.121797	2.2679
Amz1	RefSeq	0.00405108	0.0068615	0.00597714	0.00568406	0.00374389	0.00201018	0.00159367	0.00338866	0.0028593	0.00619446	0.00402428	0.00229553	0.204868	1.39163
Amz2	RefSeq	0.00269805	0.00513889	0.00224143	0.00203052	0.0003251	0	0.00159367	0.00282471	0.00229039	0	0.00246019	0.00158921	0.753606	1.15577
Anapc1	RefSeq	0.0627516	0.02057	0.0284015	0.0198942	0.0231177	0.0299059	0.0217781	0.0248584	0.0297677	0.0296741	0.0306329	0.0213683	0.535725	1.16803
Anapc10	RefSeq	0.0168688	0.02057	0.00597714	0.00811858	0.00406899	0.00427162	0.00106245	0.00395261	0.00400449	0.00374492	0.0107341	0.00723973	0.169277	1.9479
Anapc11	RefSeq	0.082999	0.0925289	0.0911917	0.0775498	0.0877497	0.0502635	0.00478102	0.0107349	0.041796	0.0138283	0.0746855	0.0372627	0.00383823	2.63415
Anapc13	RefSeq	0.00135303	0.000854069	0.00149428	0.00040751	0.0003251	0.0017589	0.00106245	0.000563952	0.0028593	0.000144035	0	0.000706316	0.780295	1.16058
Anapc15	RefSeq	0.00742163	0.0291252	0.0119543	0.0125871	0.00634889	0.00904808	0.0021249	0.00903807	0.0148876	0.00172843	0.00894466	0.00794831	0.222425	1.71215
Anapc2	RefSeq	0.00135303	0	0.00298857	0.00203052	0.000488699	0.0017589	0	0.000563952	0.0017141	0.00115228	0.00201214	0.00141263	0.589743	1.25742
Anapc4	RefSeq	0.00269805	0.00599296	0.00523	0.00527655	0.00423259	0.00351781	0.000531224	0	0.00400449	0.000864213	0.00290824	0.00264868	0.00948455	2.45946
Anapc5	RefSeq	0.00269805	0.00856964	0.00523	0.00974511	0.00423259	0.00276399	0	0.000563952	0.00801638	0.00216053	0.00246019	0.00565052	0.20156	1.76321
Anapc7	RefSeq	0.106617	0.0993904	0.112869	0.095821	0.10403	0.0643371	0.00849959	0.0158154	0.0515265	0.0218953	0.0889959	0.046447	0.003272	2.50049
Andpro	RefSeq	0	0	0	0.00040751	0.000488699	0	0	0.0011279	0	0	0	0	0.858089	0.794579
Ang	RefSeq	0	0	0	0.00162301	0	0	0	0.000563952	0	0.000288071	0	0	0.668499	1.90489
Ang2	RefSeq	0	0	0	0.00162301	0	0	0	0.000563952	0	0.000288071	0	0	0.668499	1.90489
Angel1	RefSeq	0.082999	0.0891126	0.0941803	0.0816109	0.089866	0.0512686	0.00478102	0.0124267	0.0412197	0.0148366	0.0746855	0.0354969	0.00307327	2.66583
Angel2	RefSeq	0.000672511	0.00170814	0.00298857	0.0105566	0.0112338	0.00552798	0	0.0011279	0	0.000720177	0.00402428	0.00353158	0.0946439	3.47595
Angpt1	RefSeq	0.0425123	0.0899667	0.0478373	0.04588	0.0367929	0.0218652	0.00637469	0.0158154	0.0223276	0.0115238	0.0529945	0.0294932	0.0633003	2.05628
Angpt2	RefSeq	0.00944717	0.0317019	0.0216772	0.0138062	0.0195354	0.0185964	0.00424979	0.0112988	0.00744009	0.0115238	0.031977	0.0135988	0.277353	1.43297
Angpt4	RefSeq	0.00135303	0.00257668	0.00373571	0.0089336	0.0013025	0.00226145	0.000531224	0.0016968	0.00343559	0.00129632	0.00335357	0.0024721	0.365372	1.577
Angptl1	RefSeq	0	0.000854069	0	0.00162301	0.000163599	0.000502544	0.000531224	0	0	0.000432106	0	0.000353158	0.309923	2.38758
Angptl2	RefSeq	0.00405108	0.0291252	0.00971285	0.00487255	0.0024414	0.00100509	0.00159367	0.00734621	0.0011452	0.00172843	0.00223481	0.00353158	0.253928	2.91288
Angptl3	RefSeq	0	0	0	0.00040751	0	0.000502544	0.00106245	0.000563952	0	0.000864213	0	0.000706316	0.102999	0.284665
Angptl4	RefSeq	0.00135303	0.00343075	0.00149428	0.00162301	0.0019527	0.00100509	0	0	0.000568904	0.000144035	0.00268286	0.0024721	0.213615	1.85055
Angptl6	RefSeq	0	0.000854069	0.000747142	0.00040751	0.00358239	0.000502544	0	0.000563952	0	0.000288071	0.000448048	0.00105947	0.299868	2.58256
Ank1	RefSeq	0.0121452	0.0299937	0.0179415	0.0259858	0.0190467	0.0268907	0.00531224	0.0112988	0.0120209	0.0067706	0.0219136	0.018543	0.0335654	1.74011
Ank3	RefSeq	0.103238	0.20392	0.15696	0.219655	0.172731	0.135961	0.0244342	0.0468871	0.0990484	0.0738958	0.263409	0.16336	0.227031	1.47901
Ank3:copy2	RefSeq	0.0701813	0.139662	0.107629	0.172152	0.130566	0.0934892	0.0164659	0.0276831	0.0767208	0.0626601	0.20639	0.139165	0.380523	1.3489
Ankef1	RefSeq	0.027669	0.0437023	0.0672731	0.0377579	0.0245817	0.0399591	0.00531224	0.00621336	0.0188921	0.00849903	0.036224	0.0196025	0.0118808	2.54312
Ankfy1	RefSeq	0.0114727	0.0188474	0.0112071	0.0121796	0.00846518	0.00502544	0.0021249	0.00960202	0.00916157	0.00172843	0.00380162	0.00847805	0.0497489	1.92562
Ankh	RefSeq	0.00877466	0.0402715	0.0179415	0.0288278	0.0164438	0.0168375	0.00424979	0.0112988	0.0160328	0.0067706	0.013417	0.0127159	0.0669125	2.00197
Ankhd1	RefSeq	0.00607661	0.0120004	0.00896571	0.0150217	0.00814008	0.0070379	0.00106245	0.00508546	0.0028593	0.00518528	0.0107341	0.00706316	0.0554692	1.78939
Ankib1	RefSeq	0.0904206	0.115661	0.12034	0.0982555	0.103216	0.06886	0.0106224	0.0175122	0.0566835	0.021031	0.0963737	0.0473299	0.00523284	2.39129
Ankle2	RefSeq	0.00269805	0.000854069	0.00149428	0.00487255	0.00341879	0.00301526	0.00159367	0.0011279	0.0017141	0.00129632	0.00380162	0.00264868	0.353367	1.34236
Ankmy2	RefSeq	0.00877466	0.0154167	0.00672428	0.00649557	0.00797648	0.0100532	0.00106245	0.00395261	0.0103068	0.0024486	0.0136397	0.0160709	0.659233	1.16764
Ankra2	RefSeq	0.000672511	0.00257668	0.000747142	0.00243452	0.000488699	0.000753816	0.00106245	0.0011279	0.0011452	0.000864213	0.00089338	0.000529737	0.428179	1.36467
Ankrd1	RefSeq	0.00202554	0.00170814	0.00149428	0.00162301	0.0006502	0.000251272	0	0	0.0011452	0.000432106	0.000222666	0.000529737	0.0248088	3.32765
Ankrd10	RefSeq	0.00269805	0.00257668	0.000747142	0.00162301	0.000813798	0.00351781	0	0.000563952	0.0011452	0.000432106	0.00402428	0.00123605	0.327171	1.6181
Ankrd12	RefSeq	0.00405108	0.00513889	0.00298857	0.0125871	0.00374389	0.00351781	0.00106245	0.00282471	0.0017141	0.00590639	0.00916733	0.0107736	0.964966	1.01841
Ankrd13a	RefSeq	0.027669	0.0693967	0.0261601	0.0649627	0.0301189	0.0351849	0.0116849	0.0186401	0.0269084	0.00763482	0.0299622	0.0333779	0.0523743	1.97719
Ankrd13c	RefSeq	0.0161963	0.0222782	0.00821857	0.0093376	0.0017912	0.00603053	0.00424979	0.00508546	0.0131661	0.00230457	0.00827395	0.00759516	0.29567	1.56982
Ankrd13d	RefSeq	0.00269805	0.00599296	0.000747142	0.00406105	0.0014661	0.00276399	0.000531224	0.0011279	0.000568904	0.000576142	0.00424967	0.00229553	0.186734	1.89631
Ankrd16	RefSeq	0.0175413	0.0317019	0.0142058	0.00487255	0.0024414	0.00402035	0.00318735	0.0135596	0.00916157	0.000864213	0.00536571	0.00723973	0.270011	1.89911
Ankrd17	RefSeq	0.00809414	0.0154167	0.0112071	0.0105566	0.00520999	0.00854553	0.00424979	0.00677732	0.00572598	0.00504124	0.00670714	0.0109502	0.0890185	1.49626
Ankrd2	RefSeq	0.00337056	0.0128545	0.00672428	0.0093376	0.0024414	0.00276399	0.0021249	0.00338866	0.00343559	0.00115228	0.0031309	0.003355	0.0987012	2.2603
Ankrd22	RefSeq	0.00135303	0.00599296	0.01046	0.0089336	0.00325519	0.00653307	0.00265612	0.0011279	0.00343559	0.000864213	0.0111795	0.00317842	0.285396	1.62768
Ankrd23	RefSeq	0.000672511	0.00170814	0.00224143	0.0154292	0.00830368	0.0062818	0	0.000563952	0.000568904	0.00172843	0.00670714	0.00723973	0.292549	2.06071
Ankrd24	RefSeq	0.000672511	0.00257668	0.00298857	0.00203052	0.0016276	0.00276399	0	0.0011279	0.0011452	0.00129632	0.000670714	0.00317842	0.151804	1.70652
Ankrd27	RefSeq	0.0128177	0.0154167	0.0171944	0.0889179	0.0413506	0.209093	0.0021249	0.0118628	0.00744009	0.0243439	0.0717773	0.0685239	0.36158	2.06795
Ankrd29	RefSeq	0	0	0	0	0	0	0	0	0.000568904	0.000144035	0	0	0.001	0
Ankrd33b	RefSeq	0.0256435	0.0556882	0.0269072	0.0361349	0.0239315	0.0241267	0.00637469	0.0231616	0.017178	0.00763482	0.0196761	0.0266679	0.0339438	1.91107
Ankrd34a	RefSeq	0	0.00257668	0	0.000811507	0.0021163	0.00100509	0	0.0011279	0	0.000144035	0.00223481	0.000529737	0.488418	1.61268
Ankrd34b	RefSeq	0.00674912	0.0197015	0.00523	0.00284203	0.00325519	0.00502544	0.00106245	0.00395261	0.00629489	0.000720177	0.00447233	0.00388474	0.218761	2.09952
Ankrd34c	RefSeq	0.00269805	0.000854069	0.00373571	0.00040751	0.000813798	0.00201018	0.00159367	0.0011279	0.0017141	0.000864213	0.00111876	0.000353158	0.312878	1.5534
Ankrd37	RefSeq	0	0	0	0.00040751	0	0	0	0	0.000568904	0	0.00089338	0	0.34528	0.27868
Ankrd39	RefSeq	0.0053961	0.00343075	0.00298857	0.0093376	0.000813798	0.00376908	0	0.000563952	0.0028593	0.00100825	0.00626181	0.0024721	0.193126	1.95481
Ankrd40	RefSeq	0	0.00343075	0.000747142	0.00406105	0.0021163	0.00552798	0	0.0016968	0.00229039	0.0044651	0.00648447	0.00353158	0.739799	0.860024
Ankrd42	RefSeq	0.0114727	0.0137085	0.00597714	0.0109641	0.00667399	0.00502544	0.00106245	0.000563952	0.00572598	0.00432106	0.0118502	0.00618026	0.100044	1.81195
Ankrd44	RefSeq	0.136303	0.151648	0.14127	0.181082	0.150916	0.135961	0.0393065	0.0621386	0.11336	0.100689	0.1885	0.128391	0.0922203	1.41872
Ankrd46	RefSeq	0.000672511	0.00257668	0	0.00730707	0.00553509	0.00201018	0.00106245	0.0016968	0	0.00273667	0.00402428	0.00211895	0.430258	1.55523
Ankrd49	RefSeq	0.000672511	0	0.000747142	0	0	0.00150763	0	0	0	0.000432106	0	0.00105947	0.453568	1.96254
Ankrd50	RefSeq	0.00472359	0.00942371	0.00448285	0.00730707	0.00358239	0.0062818	0.0021249	0.00226075	0.00229039	0.00331282	0.00693252	0.00353158	0.051508	1.75043
Ankrd52	RefSeq	0.00202554	0.00599296	0.000747142	0.000811507	0.000977397	0.000753816	0	0.00282471	0.00400449	0.000720177	0.00536571	0.00317842	0.512858	0.702666
Ankrd54	RefSeq	0.0114727	0.0111318	0.0179415	0.000811507	0.000813798	0.00125636	0.00265612	0.00677732	0.00973048	0.00100825	0.00134143	0.000529737	0.319274	1.97011
Ankrd55	RefSeq	0.0155238	0.0239863	0.0246658	0.0207057	0.00993128	0.0148273	0.00424979	0.00677732	0.00801638	0.00576142	0.0241484	0.0127159	0.0649951	1.77787
Ankrd6	RefSeq	0.182867	0.241615	0.207786	0.191639	0.193244	0.124651	0.0138098	0.0423706	0.103629	0.033419	0.164575	0.0872436	0.00240263	2.56558
Ankrd65	RefSeq	0.00269805	0.00257668	0.00149428	0.00446504	0.000977397	0.0017589	0	0.00226075	0.0028593	0.000288071	0.00536571	0.00353158	0.960049	0.976579
Ankrd7	RefSeq	0.000672511	0	0	0	0	0	0	0	0.000568904	0.000288071	0.00089338	0	0.365143	0.384214
Ankrd9	RefSeq	0	0	0.000747142	0.000811507	0.0014661	0	0	0.0011279	0	0.000288071	0.000222666	0	0.4686	1.84589
Anks1a	RefSeq	0.0418398	0.0796745	0.0538144	0.0673972	0.0314193	0.0329212	0.0106224	0.0248584	0.0400745	0.0113797	0.0335411	0.0319653	0.0238154	2.01432
Anks1b	RefSeq	0.285433	0.526063	0.370734	0.540407	0.400976	0.341033	0.0626762	0.155918	0.285117	0.268504	0.614246	0.441336	0.28061	1.34842
Anks3	RefSeq	0.00405108	0.0102778	0.01046	0.00203052	0.00309369	0.000753816	0.000531224	0.00452151	0.00229039	0.000864213	0.00447233	0.00176579	0.192589	2.12294
Anks4b	RefSeq	0.000672511	0	0	0.00040751	0.000163599	0	0	0	0.000568904	0.000144035	0.000222666	0.000706316	0.695757	0.757417
Anks6	RefSeq	0.000672511	0.000854069	0.00149428	0.00690308	0.00797648	0.0062818	0.000531224	0.00226075	0.00400449	0.00316878	0.00335357	0.00406131	0.47134	1.39137
Ankzf1	RefSeq	0.000672511	0.00343075	0	0.00121902	0.000488699	0.000753816	0.00106245	0.000563952	0.0011452	0.000720177	0.00134143	0.00141263	0.925688	1.05107
Ano1	RefSeq	0.0398142	0.0916749	0.041113	0.0633397	0.0364678	0.0356875	0.00796836	0.0305078	0.0349248	0.0184384	0.0391322	0.0377924	0.0568398	1.82561
Ano4	RefSeq	0.19771	0.269886	0.263852	0.33537	0.244362	0.32495	0.0260259	0.0689208	0.156301	0.0857077	0.273024	0.185435	0.0109233	2.05695
Ano6	RefSeq	0.0242904	0.0299937	0.0164472	0.0405999	0.0242566	0.019099	0.00796836	0.0169482	0.0229039	0.00849903	0.0241484	0.0204854	0.0780917	1.53226
Ano7	RefSeq	0.00337056	0.0068615	0.00224143	0.00568406	0.00406899	0.00351781	0.000531224	0.000563952	0.00400449	0.00216053	0.00492038	0.00353158	0.132124	1.6385
Anp32a	RefSeq	0.00674912	0.0299937	0.00597714	0.0089336	0.00618738	0.00678435	0.00159367	0.00226075	0.011452	0.00144035	0.00693252	0.0102438	0.267718	1.90505
Anp32b	RefSeq	0.00269805	0.000854069	0.00298857	0.00690308	0.00260499	0.0017589	0	0.000563952	0.0017141	0.000288071	0.00335357	0.00300184	0.185769	1.99603
Anp32e	RefSeq	0.000672511	0.00942371	0.000747142	0.0089336	0.00406899	0.00502544	0	0.0016968	0.00458079	0.00158439	0.00268286	0.00282526	0.170311	2.1594
Anpep	RefSeq	0.00269805	0.00343075	0.00523	0.00487255	0.00341879	0.00251272	0.000531224	0.000563952	0.00229039	0.0020165	0.00335357	0.00176579	0.0121921	2.10645
Antxr1	RefSeq	0.338745	0.904763	0.450709	0.101098	0.076841	0.129174	0.0648011	0.296015	0.318897	0.0185824	0.0695424	0.0766466	0.212361	2.36988
Anxa1	RefSeq	0.00202554	0.000854069	0.00224143	0.000811507	0.000488699	0.000502544	0.000531224	0.000563952	0.0017141	0.000288071	0.00156409	0.00105947	0.632062	1.21026
Anxa10	RefSeq	0.00944717	0.0111318	0.0194358	0.0138062	0.00862878	0.00904808	0.00159367	0	0.00916157	0.00532931	0.0169932	0.00635684	0.110449	1.81307
Anxa11	RefSeq	0.00405108	0.00428482	0.00149428	0.0154292	0.00537149	0.0125659	0.000531224	0.0011279	0.00629489	0.000864213	0.00648447	0.00759516	0.23141	1.8865
Anxa13	RefSeq	0.00877466	0.0197015	0.0179415	0.0255783	0.0214902	0.0241267	0.00371857	0.00338866	0.00687118	0.00605043	0.0127463	0.0107736	0.00243414	2.70072
Anxa2	RefSeq	0.0053961	0.0128545	0.00224143	0.00324954	0.00276859	0.0045229	0.0021249	0.00338866	0.00343559	0.00316878	0.00246019	0.00529737	0.309516	1.56137
Anxa3	RefSeq	0.0101197	0.02057	0.0134587	0.0109641	0.00390749	0.00779172	0.00424979	0.00452151	0.0108757	0.00216053	0.00916733	0.00953752	0.146419	1.64917
Anxa4	RefSeq	0.0384612	0.154225	0.0500787	0.0198942	0.0175827	0.0170888	0.00690591	0.0321997	0.0435101	0.00345685	0.0221363	0.0176602	0.252149	2.36222
Anxa5	RefSeq	0.00202554	0.00599296	0.00224143	0.00527655	0.00488489	0.00351781	0	0.00226075	0.0011452	0.00230457	0.00201214	0.00388474	0.0383328	2.06241
Anxa6	RefSeq	0.0168688	0.0231322	0.0201829	0.0174597	0.0213266	0.0321674	0.00690591	0.00903807	0.0223276	0.00460914	0.0212429	0.0178367	0.0640401	1.60001
Anxa7	RefSeq	0	0.00257668	0.00298857	0.00406105	0.0014661	0.00552798	0.00106245	0	0.0011452	0.000576142	0.00447233	0.00264868	0.305506	1.67801
Anxa8	RefSeq	0	0.000854069	0	0.00162301	0.000163599	0.00125636	0.000531224	0	0.000568904	0.000288071	0.00201214	0.00176579	0.64319	0.754344
Aoah	RefSeq	0.0371162	0.0839593	0.0695145	0.0864799	0.0590969	0.0273932	0.00796836	0.0175122	0.0389293	0.0263604	0.0778164	0.049802	0.121064	1.66474
Aoc1	RefSeq	0.00337056	0.00513889	0.00448285	0.00568406	0.0011389	0.00226145	0	0.00452151	0.0017141	0.000576142	0.004695	0.00264868	0.248362	1.55959
Aoc3	RefSeq	0.00135303	0	0.000747142	0.00243452	0.000488699	0.00100509	0	0	0	0.000576142	0.00089338	0.00194237	0.37539	1.7669
Aox1	RefSeq	0.00269805	0.00599296	0.00523	0.0121796	0.00618738	0.00552798	0.00159367	0.00226075	0.00687118	0.0063385	0.0136397	0.00865463	0.909131	0.960811
Aox2	RefSeq	0.0222649	0.0428337	0.0209301	0.0203017	0.0131865	0.0155812	0.00584347	0.0169482	0.0251943	0.00662657	0.0165479	0.00918437	0.119021	1.68148
Aox3	RefSeq	0.0053961	0.0162852	0.00373571	0.0162407	0.00960618	0.0115608	0.00531224	0.00508546	0.00458079	0.00821096	0.0152065	0.0166007	0.675441	1.14234
Aox4	RefSeq	0.00472359	0.00771557	0.0142058	0.0093376	0.00406899	0.0105557	0.00106245	0.00395261	0.00514969	0.00259264	0.00961538	0.00494421	0.0769975	1.85259
Ap1ar	RefSeq	0.00607661	0.00343075	0.00149428	0.00852609	0.000488699	0.00427162	0.00159367	0.00282471	0.00343559	0.00115228	0.00424967	0.00406131	0.408327	1.40254
Ap1b1	RefSeq	0.0188943	0.0522574	0.0328844	0.0198942	0.00944258	0.0110583	0.00531224	0.0135596	0.0177469	0.00331282	0.0107341	0.00865463	0.0856381	2.43477
Ap1b1:copy2	RefSeq	0.0168688	0.0505493	0.0291486	0.0129911	0.00716268	0.00829426	0.00531224	0.0129907	0.017178	0.0020165	0.00939271	0.00653342	0.14541	2.34007
Ap1g1	RefSeq	0.0128177	0.026563	0.0164472	0.136828	0.0301189	0.0196015	0.00318735	0.0101709	0.00801638	0.00489721	0.036672	0.101196	0.614063	1.47665
Ap1m1	RefSeq	0.00269805	0.00428482	0.000747142	0.00365354	0.000813798	0.00226145	0	0.00226075	0.0017141	0.00144035	0.00223481	0.000706316	0.178534	1.73028
Ap1m2	RefSeq	0.248317	0.259608	0.263852	0.230615	0.262922	0.147271	0.0154034	0.029375	0.118509	0.0404768	0.218017	0.101196	0.00336175	2.70104
Ap1s1	RefSeq	0.00135303	0.00257668	0	0	0	0.000753816	0	0.0011279	0.000568904	0.000288071	0.00111876	0.00105947	0.857491	1.12501
Ap1s2	RefSeq	0.00472359	0	0.00224143	0.00527655	0.0013025	0.0017589	0.00106245	0	0.000568904	0.000288071	0.00178948	0.00105947	0.0920849	3.20926
Ap1s3	RefSeq	0.00607661	0.00771557	0.00373571	0.0259858	0.00830368	0.00477417	0.00106245	0.00282471	0.00514969	0.00316878	0.0154291	0.0130691	0.540918	1.39032
Ap2a1	RefSeq	0.00472359	0.0102778	0.00747142	0.0121796	0.00700118	0.00678435	0.000531224	0.00734621	0.0017141	0.0024486	0.00447233	0.00618026	0.0196	2.13451
Ap2a2	RefSeq	0.0188943	0.0171393	0.0164472	0.0324813	0.00879028	0.0382002	0.0021249	0.00677732	0.0177469	0.00691464	0.0160998	0.0208386	0.0946139	1.87161
Ap2b1	RefSeq	0.00809414	0.0179933	0.01046	0.0255783	0.00879028	0.0218652	0.00637469	0.00734621	0.0103068	0.00504124	0.0163225	0.0162475	0.187592	1.50524
Ap2m1	RefSeq	0	0	0	0.00203052	0.0013025	0.00150763	0	0.0011279	0.00400449	0.00129632	0.00201214	0.00105947	0.27628	0.509524
Ap2s1	RefSeq	0.00135303	0	0.00149428	0.00121902	0.0019527	0.0017589	0.000531224	0.000563952	0.0028593	0.000288071	0.00223481	0.00158921	0.939676	0.964219
Ap3b1	RefSeq	0.0991953	0.1208	0.12034	0.119369	0.111029	0.0960019	0.00849959	0.0259863	0.053248	0.0239118	0.100623	0.0568675	0.0033232	2.47731
Ap3d1	RefSeq	0.0897481	0.113953	0.102399	0.0893219	0.0978425	0.0653422	0.00531224	0.0135596	0.047522	0.0181503	0.0903373	0.0450344	0.00509889	2.54009
Ap3m1	RefSeq	0.00337056	0.00599296	0.00523	0.00284203	0.00325519	0.00678435	0.000531224	0.00226075	0.00229039	0.00187246	0.00514305	0.00229553	0.0378081	1.90887
Ap3m2	RefSeq	0.00809414	0.00856964	0.00672428	0.00040751	0.0021163	0.00427162	0.000531224	0.00452151	0.00572598	0.000144035	0.00335357	0.00176579	0.183776	1.88152
Ap3s1	RefSeq	0.0310396	0.0711193	0.0313901	0.0170522	0.013025	0.0143248	0.00424979	0.0231616	0.0257632	0.00792289	0.0248191	0.0102438	0.20389	1.85056
Ap3s2	RefSeq	0.00674912	0.00428482	0.00149428	0.00406105	0.00700118	0.00477417	0.000531224	0.0016968	0.000568904	0.00417703	0.00983804	0.00847805	0.791093	1.12157
Ap4b1	RefSeq	0.00202554	0	0	0.00730707	0.00325519	0.000502544	0	0	0.00343559	0.00100825	0.00156409	0.00264868	0.582116	1.51218
Ap4e1	RefSeq	0.0108002	0.0068615	0.0112071	0.0223322	0.00765138	0.00980189	0.000531224	0.00226075	0.00400449	0.00432106	0.0105088	0.0123628	0.0845844	2.01989
Ap4m1	RefSeq	0	0.00170814	0.000747142	0	0.000163599	0.00226145	0	0.0011279	0.0011452	0.000288071	0	0.000176579	0.451667	1.7826
Ap4s1	RefSeq	0.00877466	0.00942371	0.00523	0.0190827	0.00814008	0.00779172	0.0021249	0.00282471	0.00343559	0.00403299	0.0122982	0.013952	0.281855	1.51139
Ap5b1	RefSeq	0	0	0.00149428	0	0.0003251	0	0.000531224	0	0	0.000144035	0	0.000353158	0.629592	1.76911
Ap5m1	RefSeq	0.00202554	0.00170814	0.00149428	0.000811507	0.000977397	0	0.00159367	0	0.000568904	0.000144035	0.00178948	0.000353158	0.344166	1.57709
Ap5s1	RefSeq	0	0	0	0	0	0.000251272	0	0	0.0011452	0	0	0	0.476994	0.219414
Ap5z1	RefSeq	0.0053961	0.00257668	0.00224143	0.00162301	0.000813798	0.00150763	0.000531224	0.00282471	0.000568904	0.000576142	0.00201214	0.00194237	0.250881	1.67449
Apaf1	RefSeq	0.0161963	0.0282711	0.0224244	0.00974511	0.00960618	0.00929935	0.0021249	0.0118628	0.00629489	0.00619446	0.0109568	0.00900779	0.0561741	2.05726
Apba1	RefSeq	0.0344101	0.0736815	0.0373773	0.0730813	0.0361406	0.0434769	0.00743714	0.0242895	0.0354937	0.0167091	0.0406963	0.0362032	0.0355281	1.85394
Apba2	RefSeq	0.0108002	0.0291252	0.0194358	0.0292318	0.0126978	0.0206066	0.00690591	0.00960202	0.0160328	0.00504124	0.0165479	0.0116565	0.0366432	1.85293
Apba3	RefSeq	0.00135303	0.00170814	0.000747142	0.00527655	0.000163599	0.00125636	0.00902874	0.0011279	0.0011452	0.0087871	0.0031309	0.00653342	0.0924705	0.353064
Apbb1	RefSeq	0.00135303	0.00771557	0.00298857	0.00649557	0.00309369	0.00276399	0.00106245	0.00226075	0.00400449	0.00100825	0.0031309	0.00406131	0.23547	1.57201
Apbb1ip	RefSeq	0.0053961	0.0162852	0.01046	0.0109641	0.00553509	0.0070379	0.00371857	0.00282471	0.00572598	0.00273667	0.00447233	0.00512079	0.0277091	2.26344
Apbb3	RefSeq	0	0	0.000747142	0	0.0006502	0.00125636	0	0	0	0.000576142	0.000670714	0.00194237	0.816313	0.832084
Apc	RefSeq	0.000672511	0.00428482	0.00672428	0.0121796	0.00700118	0.00402035	0.00106245	0.00226075	0.0028593	0.00100825	0.00559109	0.00441447	0.135526	2.0285
Apc2	RefSeq	0.00405108	0.00599296	0.00523	0.00527655	0.0021163	0.00603053	0.000531224	0.00338866	0.0017141	0.000720177	0.00357895	0.00370816	0.0148093	2.10372
Apeh	RefSeq	0.000672511	0.00599296	0.00373571	0.00446504	0.0014661	0.0017589	0.000531224	0.000563952	0.00229039	0.000144035	0.00246019	0.00105947	0.0849298	2.5664
Apex2	RefSeq	0	0.00170814	0	0.00203052	0.0003251	0.00100509	0.000531224	0.000563952	0.0011452	0.00129632	0.00089338	0.000706316	0.977897	0.986851
Apex2l1	RefSeq	0	0	0	0	0	0	0	0	0.000568904	0	0	0.000176579	0.001	0
Aph1a	RefSeq	0	0	0	0.00324954	0.000488699	0.000753816	0	0.000563952	0	0	0.000222666	0.000176579	0.310286	4.66369
Aph1b	RefSeq	0.00269805	0.00170814	0.00597714	0.00121902	0.0013025	0.00201018	0	0.0011279	0.0011452	0.00115228	0.00357895	0.00158921	0.258203	1.73561
Api5	RefSeq	0.00337056	0.00428482	0.00747142	0.00365354	0.0013025	0.00301526	0	0.000563952	0.000568904	0.0024486	0.00335357	0.00123605	0.0337846	2.82681
Apip	RefSeq	0.0053961	0.00343075	0.00747142	0.00974511	0.00618738	0.00376908	0.00106245	0.0016968	0.0028593	0.00273667	0.0078259	0.00476763	0.102973	1.71847
Apitd1	RefSeq	0.00135303	0.00428482	0.00373571	0.00487255	0.0017912	0.00201018	0.00106245	0.00226075	0.000568904	0.00100825	0.00693252	0.00141263	0.503327	1.36254
Aplf	RefSeq	0.0215924	0.0616956	0.0171944	0.0544061	0.0149777	0.0178426	0.00318735	0.0158154	0.0194683	0.00561738	0.0216909	0.0266679	0.133844	2.03044
Apln	RefSeq	0.000672511	0.00170814	0.00373571	0.00162301	0.0003251	0.00150763	0.000531224	0	0.0011452	0.000432106	0.00156409	0.00105947	0.174432	2.0228
Aplnr	RefSeq	0	0	0	0.000811507	0	0.000251272	0	0.0011279	0	0.000288071	0	0	0.801249	0.750563
Aplp1	RefSeq	0.00269805	0.00942371	0.00448285	0.00649557	0.000163599	0.00301526	0.0021249	0.000563952	0.00343559	0.000576142	0.00178948	0.00194237	0.106091	2.51898
Aplp2	RefSeq	0.00607661	0.00428482	0.00224143	0.0215172	0.00765138	0.0527763	0.0021249	0.00395261	0.0011452	0.00475317	0.0194534	0.017307	0.401293	1.93999
Apmap	RefSeq	0	0.000854069	0.000747142	0.00121902	0.0011389	0.00226145	0.00106245	0	0.000568904	0.000576142	0.0031309	0.000706316	0.9569	1.02909
Apoa1	RefSeq	0.00202554	0.000854069	0.00448285	0.00284203	0.00227989	0.00125636	0.0021249	0.00395261	0.0017141	0.00302474	0.00447233	0.00759516	0.17182	0.600456
Apoa1bp	RefSeq	0.00135303	0	0.000747142	0.00121902	0.000163599	0.000502544	0	0	0	0.000576142	0.00134143	0.00105947	0.622687	1.33869
Apoa2	RefSeq	0.00135303	0.00257668	0.000747142	0.00284203	0.000163599	0.000502544	0.00106245	0.000563952	0.0011452	0.000576142	0.000448048	0.000529737	0.226447	1.89226
Apoa4	RefSeq	0.000672511	0.00170814	0.00149428	0.00121902	0.0011389	0.00125636	0.000531224	0	0	0.000576142	0.00178948	0.00105947	0.0986436	1.89298
Apoa5	RefSeq	0.0114727	0.0222782	0.0164472	0.00162301	0.000163599	0.00100509	0.00424979	0.00677732	0.00572598	0.00115228	0.00268286	0.00388474	0.272387	2.16524
Apob	RefSeq	0.00269805	0.00343075	0.00224143	0.0166482	0.00667399	0.0100532	0.00478102	0.00395261	0.00343559	0.0135403	0.0129689	0.0144817	0.559379	0.785279
Apobec1	RefSeq	0.00472359	0.000854069	0.00448285	0.00203052	0.0016276	0.00125636	0.000531224	0	0.00458079	0.000576142	0.00223481	0.00123605	0.341096	1.635
Apobec2	RefSeq	0.00405108	0.00257668	0.00448285	0.00324954	0.0016276	0.000502544	0	0	0.00229039	0.000576142	0.00134143	0.000882894	0.0278286	3.2392
Apobec3b	RefSeq	0.000672511	0.000854069	0.00149428	0.00446504	0.0003251	0.00150763	0	0	0.0011452	0.00100825	0.00134143	0.00300184	0.551686	1.43436
Apobec4	RefSeq	0.00135303	0	0	0	0.0014661	0.000251272	0	0	0.000568904	0	0.000448048	0.000353158	0.387283	2.24098
Apobr	RefSeq	0	0	0	0.00121902	0.000977397	0.000502544	0	0.000563952	0.0017141	0	0.000222666	0.00105947	0.696523	0.758093
Apoc1	RefSeq	0	0.000854069	0	0.00040751	0.000977397	0.000251272	0	0.000563952	0	0.00115228	0.000448048	0.00123605	0.597941	0.732353
Apoc2	RefSeq	0.000672511	0	0	0.00162301	0.0011389	0.000502544	0	0	0	0.00158439	0.00089338	0.00105947	0.866601	1.113
Apoc3	RefSeq	0.00337056	0.0128545	0.00373571	0.00690308	0.00455769	0.00276399	0.00106245	0.000563952	0.00229039	0.00316878	0.00514305	0.00264868	0.0988641	2.29783
Apoc4	RefSeq	0	0.000854069	0	0	0.000163599	0	0.00106245	0	0.000568904	0.000432106	0.00201214	0.00176579	0.0569574	0.174217
Apod	RefSeq	0.00405108	0.00170814	0.00448285	0.00487255	0.00439619	0.00326654	0.000531224	0.0011279	0.0017141	0.00187246	0.00603643	0.00353158	0.19888	1.53759
Apoe	RefSeq	0.00472359	0.00343075	0.00224143	0.047503	0.0823761	0.0278958	0.0122161	0.00677732	0.00744009	0.0514244	0.0516531	0.0166007	0.824304	1.15097
Apof	RefSeq	0.0053961	0.00856964	0.00821857	0.0117756	0.00569869	0.0062818	0.00159367	0.00226075	0.0028593	0.00172843	0.00626181	0.00529737	0.00702668	2.29687
Apoh	RefSeq	0.00809414	0.0111318	0.00149428	0.00568406	0.00455769	0.00427162	0.0021249	0.00508546	0.00343559	0.00547335	0.00983804	0.00936094	0.991672	0.997604
Apol3	RefSeq	0	0.00257668	0.000747142	0.00284203	0.000488699	0.000502544	0.00106245	0.0011279	0	0.000432106	0.00111876	0.00176579	0.636181	1.29963
Apol9a	RefSeq	0.00135303	0.000854069	0.00149428	0.00121902	0.0006502	0.00150763	0	0	0.000568904	0.00115228	0.00156409	0.00194237	0.422808	1.354
Apold1	RefSeq	0	0	0.000747142	0.00121902	0.000163599	0.000251272	0.000531224	0	0	0.000576142	0.000448048	0.000353158	0.735296	1.24755
Apom	RefSeq	0	0	0.000747142	0.00365354	0.0014661	0.000251272	0.000531224	0.000563952	0	0.000432106	0.000670714	0.00105947	0.452393	1.87816
Apon	RefSeq	0	0	0.000747142	0.000811507	0	0	0	0.000563952	0	0	0	0.000176579	0.489101	2.10477
Apoo	RefSeq	0.0155238	0.0222782	0.0373773	0.0227362	0.0262114	0.030911	0.0021249	0.00960202	0.0131661	0.0152687	0.0357759	0.020662	0.118804	1.60495
Apool	RefSeq	0.00674912	0.00343075	0.00448285	0.00487255	0.00553509	0.00527671	0.00159367	0.0016968	0.00514969	0.00302474	0.00559109	0.00317842	0.0717285	1.49977
Apopt1	RefSeq	0.00472359	0.00771557	0.00672428	0.0211132	0.00879028	0.00754045	0	0.00282471	0.00343559	0.00216053	0.0100634	0.00706316	0.10319	2.21578
App	RefSeq	0.0472359	0.102821	0.0904446	0.0548136	0.0407004	0.0731316	0.019122	0.0514087	0.0675592	0.0237677	0.0588083	0.0376158	0.0807874	1.58411
Appbp2	RefSeq	0.00405108	0.00599296	0.00672428	0.0117756	0.0016276	0.00276399	0.00106245	0.0016968	0.0011452	0.00187246	0.00626181	0.00388474	0.133654	2.06837
Appl2	RefSeq	0.0168688	0.0171393	0.01046	0.0328889	0.0216517	0.019099	0.00371857	0.00847412	0.0131661	0.00417703	0.0169932	0.018543	0.0511599	1.81503
Aprt	RefSeq	0.000672511	0.000854069	0.00149428	0	0	0.000251272	0.000531224	0	0.00229039	0.000144035	0.00156409	0.000353158	0.557993	0.670121
Aptx	RefSeq	0.00405108	0.00257668	0.00298857	0.00243452	0.0021163	0.00251272	0.00106245	0.0011279	0.000568904	0.000576142	0.004695	0.00317842	0.263044	1.4881
Aqp1	RefSeq	0.00337056	0.00428482	0.00597714	0.0154292	0.0122091	0.0070379	0.0345254	0.0101709	0.00801638	0.0388924	0.0292915	0.0208386	0.0295613	0.340837
Aqp11	RefSeq	0.00472359	0.0145626	0.0112071	0.00365354	0.00602379	0.0125659	0.00265612	0.00395261	0.00687118	0.0024486	0.00648447	0.00194237	0.0544715	2.16529
Aqp12a	RefSeq	0	0	0	0.000811507	0	0.00125636	0	0.0011279	0	0.000288071	0	0	0.716359	1.46038
Aqp2	RefSeq	0.000672511	0.00170814	0	0.00324954	0.0016276	0.000502544	0	0	0	0.000144035	0	0.000176579	0.0482543	24.2046
Aqp3	RefSeq	0	0.000854069	0	0.00040751	0	0.000502544	0	0	0.000568904	0.000144035	0.00089338	0.000176579	0.988668	0.989469
Aqp4	RefSeq	0	0.00599296	0.00224143	0.00040751	0.000813798	0.00150763	0	0.00226075	0.00343559	0.000576142	0.00178948	0.000353158	0.691316	1.30281
Aqp5	RefSeq	0	0	0	0	0.000488699	0.000251272	0	0.000563952	0	0.000144035	0.000448048	0.000529737	0.274811	0.438951
Aqp6	RefSeq	0.00269805	0.000854069	0	0.00040751	0.000488699	0	0	0.000563952	0.000568904	0.000144035	0.00089338	0.000353158	0.488283	1.76281
Aqp7	RefSeq	0	0.00343075	0.00224143	0.00162301	0.00260499	0	0	0	0.000568904	0.000432106	0.00246019	0.0024721	0.396944	1.66858
Aqp8	RefSeq	0.00135303	0.00170814	0	0.00162301	0.0003251	0.000251272	0	0.0011279	0.0011452	0.000144035	0.000222666	0.000529737	0.376305	1.65972
Aqp9	RefSeq	0.00607661	0.0179933	0.0209301	0.0101491	0.00781498	0.0045229	0.000531224	0.00508546	0.00916157	0.00158439	0.00603643	0.00476763	0.0622732	2.48418
Aqr	RefSeq	0.00877466	0.0145626	0.00523	0.0308583	0.0214902	0.108819	0.00424979	0.00847412	0.00629489	0.0119559	0.0458394	0.034614	0.479446	1.70276
Ar	RefSeq	0.053985	0.0993904	0.0717559	0.21519	0.119658	0.0671011	0.00743714	0.0333325	0.0521028	0.0229035	0.0932428	0.0747042	0.0707611	2.21018
Araf	RefSeq	0.00135303	0.00428482	0.00747142	0.00446504	0.000813798	0.00326654	0.00159367	0	0.0017141	0.000720177	0.00201214	0.00176579	0.0669283	2.77414
Araf:copy2	RefSeq	0	0.000854069	0.00298857	0	0	0.000251272	0	0	0.0011452	0.000432106	0.000670714	0.000353158	0.644642	1.57387
Arap2	RefSeq	0.029014	0.0505493	0.0358729	0.0401959	0.0346766	0.0329212	0.00637469	0.0237255	0.0263395	0.0146926	0.0668596	0.0429155	0.483894	1.23395
Arc	RefSeq	0	0.000854069	0	0.00121902	0.0006502	0.000502544	0	0.0011279	0.0011452	0.000576142	0.000448048	0.000882894	0.564935	0.771695
Arcn1	RefSeq	0.00337056	0.0137085	0.00597714	0.00121902	0.00455769	0.00326654	0.00265612	0.0011279	0.00400449	0.00230457	0.00626181	0.00476763	0.379217	1.51968
Areg	RefSeq	0.00269805	0	0.00224143	0.0105566	0.0021163	0.00326654	0.00159367	0.000563952	0.000568904	0.00158439	0.00424967	0.00211895	0.322742	1.95504
Arel1	RefSeq	0.00472359	0.00170814	0.00224143	0.00406105	0.0024414	0.00251272	0	0.00226075	0.0028593	0.00187246	0.00246019	0.00353158	0.275889	1.36229
Arf1	RefSeq	0	0.000854069	0.00224143	0.00446504	0.0017912	0.00100509	0	0	0.0011452	0.000864213	0.00268286	0.00300184	0.597883	1.34607
Arf2	RefSeq	0.0108002	0.027417	0.0201829	0.00568406	0.00520999	0.00653307	0.00159367	0.00282471	0.00973048	0.00129632	0.00447233	0.00300184	0.0668997	3.30844
Arf3	RefSeq	0.000672511	0	0.00149428	0.000811507	0	0.000753816	0	0	0	0.000576142	0.000670714	0.00300184	0.875161	0.878415
Arf3:copy2	RefSeq	0.000672511	0	0.00149428	0.000811507	0	0.000753816	0	0	0	0.000576142	0.000670714	0.00158921	0.674518	1.31595
Arf4	RefSeq	0.00202554	0.00428482	0	0.00203052	0.00683758	0.00427162	0.000531224	0	0.0011452	0.000576142	0.00357895	0.00194237	0.120035	2.50198
Arf5	RefSeq	0	0.000854069	0	0.00040751	0.000163599	0.0017589	0.00106245	0	0.0011452	0.00158439	0	0.000529737	0.634023	0.736754
Arf6	RefSeq	0	0.000854069	0	0.00040751	0	0.000502544	0	0	0	0	0.00089338	0.000353158	0.687471	1.41522
Arfgap1	RefSeq	0.00202554	0.00257668	0	0.00487255	0.00309369	0.00376908	0	0.0011279	0.00229039	0.00115228	0.00492038	0.00370816	0.617621	1.23778
Arfgap2	RefSeq	0.00135303	0.00599296	0.00224143	0.00406105	0.00227989	0.00100509	0.000531224	0.0016968	0.00229039	0.000432106	0.00246019	0.000706316	0.12724	2.08616
Arfgap3	RefSeq	0.082999	0.0899667	0.0934332	0.0820149	0.0906798	0.055289	0.00531224	0.0107349	0.0412197	0.0146926	0.0796032	0.0374393	0.00455117	2.61576
Arfgef1	RefSeq	0.0411592	0.0702508	0.12557	0.0150217	0.0157915	0.0334237	0.00690591	0.0214648	0.030344	0.00806692	0.0225843	0.0104204	0.109572	3.01862
Arfgef2	RefSeq	0.0910932	0.0951056	0.0994103	0.0937905	0.0947488	0.0585555	0.00690591	0.0135596	0.0469457	0.0187265	0.0869837	0.0400902	0.00504662	2.49848
Arfip1	RefSeq	0.00472359	0.0068615	0.00747142	0.00852609	0.00879028	0.00779172	0	0.00338866	0.0017141	0.00259264	0.00536571	0.00353158	0.000805137	2.66169
Arfip2	RefSeq	0.000672511	0.00257668	0.000747142	0.00121902	0.0003251	0.000502544	0	0.0016968	0	0	0.00111876	0	0.262384	2.14628
Arfrp1	RefSeq	0.00674912	0.0120004	0.00373571	0.00609157	0.00520999	0.00376908	0.00106245	0.00395261	0.0028593	0.00129632	0.00514305	0.00794831	0.1515	1.68699
Arg1	RefSeq	0	0.00257668	0.00149428	0.00527655	0.00439619	0.00226145	0.000531224	0.000563952	0.000568904	0.00129632	0.00380162	0.00423789	0.444083	1.45503
Arg2	RefSeq	0.00472359	0.0068615	0.00821857	0.00243452	0.00227989	0.00251272	0.00106245	0.000563952	0.0017141	0.00115228	0.00492038	0.00370816	0.0993332	2.06007
Arglu1	RefSeq	0.00269805	0.0137085	0.00224143	0.00284203	0.0017912	0.000753816	0.000531224	0.0011279	0.0028593	0.00115228	0.00849661	0.00194237	0.579441	1.49196
Arhgap1	RefSeq	0.00135303	0.00170814	0.000747142	0.00284203	0.00504639	0.00402035	0	0.00226075	0.0017141	0.00288071	0.00514305	0.00565052	0.778458	0.89053
Arhgap10	RefSeq	0.053985	0.100244	0.0904446	0.129518	0.0973538	0.213364	0.0138098	0.0412377	0.0595428	0.0351475	0.134387	0.117973	0.144861	1.70334
Arhgap11a	RefSeq	0.00405108	0.0068615	0	0.00365354	0.0014661	0.00125636	0.00106245	0.00226075	0.00514969	0.00115228	0.00156409	0.000882894	0.490518	1.4321
Arhgap12	RefSeq	0.205132	0.219336	0.236198	0.211129	0.225315	0.132192	0.0138098	0.0344604	0.118509	0.0476795	0.212204	0.109318	0.00974711	2.29356
Arhgap15	RefSeq	0.0519594	0.0891126	0.046343	0.0743003	0.0387456	0.0449845	0.0111536	0.0316357	0.0320581	0.016421	0.054336	0.03585	0.0239399	1.90376
Arhgap17	RefSeq	0.0128177	0.0214241	0.0119543	0.0718658	0.0323967	0.0701163	0.00318735	0.00847412	0.00973048	0.0087871	0.0364466	0.0337311	0.154011	2.19791
Arhgap18	RefSeq	0.0148433	0.0222782	0.0194358	0.0251743	0.0149777	0.0188477	0.00371857	0.0124267	0.0137424	0.00792289	0.0290688	0.0160709	0.201791	1.39309
Arhgap20	RefSeq	0.0209199	0.0214241	0.0254129	0.0162407	0.00862878	0.0155812	0.00159367	0.00960202	0.0108757	0.00547335	0.0178893	0.0158944	0.0482857	1.76439
Arhgap21	RefSeq	0.00472359	0.0111318	0.0157001	0.0194902	0.0138388	0.0118121	0.00159367	0.00452151	0.00687118	0.00331282	0.0116275	0.0127159	0.0529228	1.8871
Arhgap22	RefSeq	0.00877466	0.0179933	0.0171944	0.0182712	0.00586019	0.00351781	0.00424979	0.00226075	0.00629489	0.00172843	0.00559109	0.00723973	0.0423962	2.61693
Arhgap24	RefSeq	0.0053961	0.0137085	0.00821857	0.00406105	0.00374389	0.00351781	0.000531224	0.00452151	0.00514969	0.0024486	0.00693252	0.00300184	0.188088	1.7111
Arhgap25	RefSeq	0.029014	0.0702508	0.0336315	0.0320738	0.00993128	0.0203553	0.00690591	0.0237255	0.0131661	0.00547335	0.0138623	0.0231364	0.0862585	2.26333
Arhgap26	RefSeq	0.113366	0.161926	0.168178	0.219655	0.177452	0.11686	0.014341	0.04802	0.115081	0.0825389	0.292255	0.174308	0.407866	1.31779
Arhgap27	RefSeq	0.00202554	0.00856964	0.00298857	0.0154292	0.00537149	0.00276399	0.00106245	0.0011279	0.00229039	0.00115228	0.00447233	0.00865463	0.241979	1.98019
Arhgap28	RefSeq	0.0229454	0.0771123	0.0575501	0.0393844	0.0175827	0.013571	0.0116849	0.0214648	0.0200373	0.00605043	0.0259379	0.0167773	0.0980105	2.23777
Arhgap29	RefSeq	0.0121452	0.0342785	0.0127115	0.0369464	0.0156279	0.0263881	0.00265612	0.0112988	0.00801638	0.00331282	0.0207948	0.0208386	0.0638471	2.0637
Arhgap30	RefSeq	0	0.00257668	0.000747142	0.00121902	0.00260499	0.00226145	0.00159367	0.0011279	0.0028593	0.00100825	0.00380162	0.0024721	0.385201	0.731509
Arhgap31	RefSeq	0.0209199	0.0351326	0.0186887	0.0812034	0.0504681	0.0512686	0.00584347	0.0169482	0.0286299	0.0439346	0.0670823	0.063754	0.717019	1.13921
Arhgap35	RefSeq	0.0721988	0.0437023	0.0433544	0.0694277	0.050143	0.0572992	0.0254967	0.0338965	0.0297677	0.0399006	0.0715546	0.0413263	0.0946462	1.38928
Arhgap4	RefSeq	0.00135303	0.00343075	0	0.00284203	0.0017912	0.00201018	0	0.000563952	0.0028593	0.00129632	0.00178948	0.00282526	0.629463	1.22421
Arhgap5	RefSeq	0.000672511	0	0	0.00121902	0.000163599	0.000753816	0.000531224	0	0	0.000144035	0.00134143	0	0.666037	1.39285
Arhgap8	RefSeq	0.00742163	0.0068615	0.00448285	0.0125871	0.00895388	0.00653307	0.000531224	0.00226075	0.00343559	0.00360089	0.00916733	0.00688658	0.0685827	1.80973
Arhgap9	RefSeq	0.00135303	0.00513889	0.00373571	0.00284203	0.00276859	0.000753816	0	0.000563952	0.0011452	0.000576142	0.000670714	0.00176579	0.0268329	3.51393
Arhgdia	RefSeq	0	0.00343075	0.000747142	0.000811507	0	0.0017589	0	0.000563952	0.00229039	0.00115228	0.000448048	0.00229553	0.988317	0.999719
Arhgdib	RefSeq	0.00337056	0.00428482	0.00448285	0.0150217	0.0016276	0.0017589	0.000531224	0.0016968	0.00343559	0.000288071	0.0031309	0.00123605	0.165093	2.96031
Arhgef1	RefSeq	0.00809414	0.00428482	0.00373571	0.0125871	0.00488489	0.00980189	0.00318735	0.00338866	0.0125972	0.00230457	0.0136397	0.00706316	0.937985	1.02864
Arhgef11	RefSeq	0.0114727	0.0068615	0.0134587	0.0158332	0.017094	0.0153299	0.00106245	0.00395261	0.00916157	0.00835499	0.0169932	0.0128925	0.141169	1.52716
Arhgef12	RefSeq	0.186918	0.201343	0.230958	0.167683	0.181032	0.11837	0.0180596	0.0310718	0.101339	0.0347154	0.168376	0.0801781	0.00386524	2.50451
Arhgef15	RefSeq	0.0141708	0.0102778	0.0142058	0.00527655	0.0014661	0.00351781	0.014341	0.0112988	0.00916157	0.00100825	0.00290824	0.00123605	0.655006	1.22428
Arhgef16	RefSeq	0.00337056	0.0068615	0.00821857	0.00690308	0.00423259	0.00376908	0.00106245	0.0011279	0.00343559	0.0024486	0.00559109	0.00229553	0.0228659	2.08978
Arhgef18	RefSeq	0.0195669	0.0222782	0.0216772	0.0401959	0.0192103	0.0213627	0.00478102	0.00960202	0.0131661	0.00561738	0.0167706	0.0174836	0.0104889	2.14016
Arhgef19	RefSeq	0.0128177	0.03341	0.0171944	0.0133986	0.0113953	0.0133197	0.00584347	0.0107349	0.00744009	0.00360089	0.0122982	0.0102438	0.0542675	2.02418
Arhgef2	RefSeq	0.00809414	0.0171393	0.00448285	0.0125871	0.00748778	0.00728917	0.00106245	0.00564941	0.00629489	0.00158439	0.0078259	0.00723973	0.0702301	1.9247
Arhgef25	RefSeq	0.00269805	0.00343075	0.00597714	0.00243452	0.0003251	0.00150763	0.000531224	0.00226075	0.0011452	0.000144035	0.00178948	0.0024721	0.166846	1.96256
Arhgef28	RefSeq	0.145751	0.2579	0.225728	0.248075	0.189825	0.33299	0.0201845	0.076831	0.11336	0.0486877	0.187607	0.168658	0.0061758	2.27565
Arhgef3	RefSeq	0.00674912	0.0120004	0.0149529	0.0243592	0.00732628	0.0165862	0.000531224	0.00564941	0.00629489	0.00388896	0.0102861	0.0143052	0.0686007	2.00153
Arhgef37	RefSeq	0.0114727	0.0351326	0.0157001	0.00771458	0.00423259	0.00653307	0.00424979	0.00452151	0.00801638	0.00475317	0.0154291	0.0100673	0.295195	1.71748
Arhgef39	RefSeq	0	0	0	0	0.0006502	0.00125636	0.000531224	0.0011279	0	0.000432106	0.00178948	0	0.380314	0.491292
Arhgef40	RefSeq	0.00809414	0.0137085	0.00224143	0.00811858	0.00814008	0.00779172	0.00106245	0.0011279	0.00514969	0.00144035	0.0109568	0.00688658	0.136195	1.80645
Arhgef6	RefSeq	0.139002	0.196204	0.191349	0.216813	0.206755	0.106306	0.00955997	0.0282471	0.111646	0.0597794	0.258043	0.1457	0.116705	1.72345
Arhgef7	RefSeq	0.0101197	0.027417	0.0142058	0.0393844	0.025234	0.0289009	0.00265612	0.00960202	0.0229039	0.0110917	0.0281754	0.0174836	0.154796	1.58043
Arhgef7:copy2	RefSeq	0.00944717	0.0231322	0.0119543	0.0337004	0.0216517	0.025383	0.0021249	0.00791017	0.0211824	0.0106596	0.0237031	0.0158944	0.172102	1.53752
Arhgef9	RefSeq	0.0506064	0.114807	0.0575501	0.0405999	0.0255591	0.024378	0.00690591	0.0265503	0.0291988	0.0142604	0.0342118	0.0293166	0.089641	2.23221
Arid1a	RefSeq	0.0870501	0.0916749	0.092686	0.0840454	0.0947488	0.0547864	0.00478102	0.0107349	0.0458005	0.0155568	0.0793805	0.038501	0.00446402	2.59296
Arid3a	RefSeq	0.00337056	0.0111318	0.00971285	0.00730707	0.00358239	0.0045229	0.000531224	0.00508546	0.00458079	0.00115228	0.00402428	0.00494421	0.0754837	1.95035
Arid3b	RefSeq	0.00337056	0.0068615	0.000747142	0.00406105	0.0019527	0.00276399	0.000531224	0.00282471	0.0017141	0.00259264	0.00424967	0.00388474	0.535388	1.25067
Arid3c	RefSeq	0.00809414	0.0291252	0.0134587	0.0223322	0.00683758	0.00728917	0	0.00508546	0.00400449	0.000576142	0.00223481	0.00936094	0.0327282	4.09828
Arid4a	RefSeq	0.0222649	0.0908208	0.0822159	0.0820149	0.022629	0.0231216	0.00478102	0.028811	0.0314892	0.00460914	0.0286207	0.0178367	0.0582355	2.78152
Arid4b	RefSeq	0.0303671	0.0308478	0.0284015	0.0401959	0.0333741	0.0211114	0.00159367	0.0101709	0.0143113	0.0129641	0.0337638	0.0194259	0.0166624	1.99825
Arid4b:copy2	RefSeq	0.0357631	0.0376948	0.0328844	0.050345	0.0413506	0.0251318	0.0021249	0.0107349	0.0217587	0.016565	0.044946	0.025785	0.0402258	1.83054
Arid5a	RefSeq	0.00337056	0.00599296	0.00149428	0.00243452	0.000813798	0.000753816	0	0.0016968	0.0011452	0.000288071	0.00268286	0.00211895	0.244415	1.87345
Arid5b	RefSeq	0.0236179	0.0514033	0.0455959	0.0893219	0.0294666	0.0482511	0.00849959	0.0169482	0.0280536	0.0175742	0.0371174	0.0377924	0.058893	1.97045
Arih1	RefSeq	0.0991953	0.108814	0.12034	0.101505	0.112657	0.0658447	0.00637469	0.0180761	0.0601118	0.0279448	0.117617	0.0605756	0.0231763	2.09273
Arih2	RefSeq	0.00135303	0.00771557	0.00821857	0.0113681	0.00911748	0.00728917	0.00106245	0.0016968	0.00572598	0.00662657	0.0131916	0.00918437	0.599311	1.20204
Arl1	RefSeq	0.000672511	0.00257668	0.00149428	0.00284203	0.000977397	0.0017589	0	0.000563952	0.0011452	0.000432106	0.00201214	0.000529737	0.0665367	2.20404
Arl10	RefSeq	0.00135303	0.000854069	0.00149428	0.000811507	0.000977397	0.00201018	0	0	0.00229039	0.000144035	0.00134143	0.00229553	0.641322	1.23538
Arl11	RefSeq	0	0	0	0.00040751	0	0	0.000531224	0	0.0017141	0	0	0	0.334338	0.181493
Arl13a	RefSeq	0.00405108	0.0102778	0.00224143	0.00811858	0.00700118	0.00125636	0.000531224	0.0016968	0.00458079	0.0024486	0.00737785	0.00459105	0.297515	1.55215
Arl13b	RefSeq	0.0580281	0.231337	0.118099	0.648812	0.0491656	0.0479998	0.0207157	0.0694848	0.0755756	0.00777885	0.0536653	0.107376	0.216118	3.44726
Arl14ep	RefSeq	0.00202554	0.00599296	0.00523	0.000811507	0.0017912	0.00226145	0.000531224	0.00564941	0.00400449	0.00129632	0.00089338	0.00158921	0.574556	1.29709
Arl2	RefSeq	0.00405108	0.0291252	0.00971285	0.0393844	0.0433054	0.0258856	0.000531224	0.00395261	0.00858528	0.00302474	0.0172186	0.0141286	0.0432096	3.19269
Arl2bp	RefSeq	0.00202554	0.000854069	0.00448285	0.00203052	0.000813798	0.000753816	0	0	0.0011452	0.00144035	0.00380162	0.0024721	0.685452	1.23719
Arl3	RefSeq	0.00674912	0.00513889	0.00523	0.00527655	0.00976768	0.00929935	0.00371857	0.00282471	0.0011452	0.00475317	0.00849661	0.00847805	0.21501	1.40948
Arl4a	RefSeq	0	0.00257668	0.00224143	0.00243452	0.000488699	0.00125636	0	0	0	0.000864213	0.00290824	0.00141263	0.350264	1.7353
Arl4c	RefSeq	0	0	0	0.00162301	0.000163599	0.000753816	0	0	0.000568904	0	0.000670714	0.000882894	0.831336	1.1969
Arl5a	RefSeq	0.00202554	0.000854069	0.00298857	0.00324954	0.0011389	0.00100509	0	0.0011279	0.0017141	0.000288071	0.00201214	0.000353158	0.10924	2.04931
Arl5b	RefSeq	0.000672511	0.000854069	0.00448285	0.00162301	0.0006502	0.00351781	0.00106245	0.00338866	0.0017141	0.00129632	0.00357895	0.00282526	0.6833	0.851051
Arl5c	RefSeq	0.029014	0.0282711	0.0306429	0.0251743	0.0267001	0.013571	0	0.00338866	0.0120209	0.00489721	0.0219136	0.0113033	0.00247768	2.86553
Arl6	RefSeq	0.00405108	0.00513889	0.00672428	0.00852609	0.0016276	0.00301526	0.00106245	0.0011279	0.00229039	0.00187246	0.00670714	0.00194237	0.11096	1.93853
Arl6ip1	RefSeq	0	0.00343075	0.000747142	0.00568406	0.00260499	0.00603053	0.00106245	0	0.0017141	0.000576142	0.00201214	0.000353158	0.0922223	3.23496
Arl6ip4	RefSeq	0	0	0	0.00162301	0.000163599	0.000251272	0	0	0.000568904	0	0	0.000176579	0.463211	2.73364
Arl6ip5	RefSeq	0.0823265	0.0891126	0.0934332	0.0787653	0.0903547	0.0500123	0.00478102	0.0118628	0.0395056	0.0146926	0.077591	0.0353203	0.00414159	2.63399
Arl6ip6	RefSeq	0.000672511	0.00257668	0	0.00406105	0.0013025	0.0017589	0.00106245	0.00226075	0.000568904	0.000144035	0.000670714	0.000353158	0.222085	2.04973
Arl8a	RefSeq	0.0053961	0.0111318	0.00672428	0.00690308	0.0017912	0.00125636	0.0021249	0.00226075	0.00629489	0.00100825	0.00111876	0.00229553	0.114817	2.19842
Arl8b	RefSeq	0.00472359	0.00599296	0.00448285	0.00568406	0.0019527	0.00427162	0	0.0016968	0.00400449	0.000288071	0.004695	0.00300184	0.0482821	1.98066
Arl9	RefSeq	0.000672511	0.00257668	0.00224143	0.000811507	0.000163599	0.00125636	0	0.000563952	0.000568904	0	0.000670714	0.00105947	0.0950026	2.69716
Armc1	RefSeq	0.0296865	0.0376948	0.0493316	0.043038	0.0364678	0.0266394	0.00159367	0.00564941	0.0332033	0.0184384	0.0525465	0.0275508	0.143475	1.6035
Armc10	RefSeq	0.00135303	0.000854069	0.00149428	0.00811858	0.00406899	0.00402035	0.000531224	0.0016968	0.0017141	0.000576142	0.00357895	0.00300184	0.269571	1.79378
Armc12	RefSeq	0	0.00343075	0	0.00040751	0.000488699	0.000502544	0	0	0.00229039	0.000432106	0.00111876	0.00123605	0.950689	0.951192
Armc3	RefSeq	0.00674912	0.0257089	0.0179415	0.0316698	0.0123727	0.0160837	0.00637469	0.00677732	0.00916157	0.00388896	0.0158772	0.0153646	0.070016	1.92405
Armc5	RefSeq	0	0	0	0.00040751	0	0.000251272	0	0	0.000568904	0.000144035	0.000222666	0.000882894	0.268183	0.362267
Armc6	RefSeq	0.00135303	0.0068615	0.00224143	0.000811507	0.000813798	0.00301526	0.000531224	0.0016968	0.00229039	0.00115228	0.00246019	0.000706316	0.330039	1.70829
Armc7	RefSeq	0.00269805	0.00771557	0.00149428	0.00365354	0.00618738	0.00980189	0.00106245	0.00282471	0.00687118	0.00374492	0.00626181	0.00370816	0.473003	1.28919
Armc8	RefSeq	0.0134982	0.0239863	0.0216772	0.0454725	0.0166053	0.0158324	0.00478102	0.00903807	0.0166017	0.00705867	0.023255	0.0178367	0.121714	1.74456
Armc9	RefSeq	0.0148433	0.0282711	0.00971285	0.047503	0.017094	0.0231216	0.00637469	0.00960202	0.0263395	0.0138283	0.026834	0.0316121	0.551392	1.2265
Armcx1	RefSeq	0.000672511	0.000854069	0	0	0	0	0	0.000563952	0.000568904	0	0	0.000176579	0.860032	1.16583
Armcx1:copy2	RefSeq	0.000672511	0.000854069	0	0	0	0	0	0.000563952	0.000568904	0	0	0.000176579	0.860032	1.16583
Armcx2	RefSeq	0	0.000854069	0.000747142	0.00040751	0.000163599	0	0	0.000563952	0	0	0	0.000176579	0.215363	2.93346
Armcx3	RefSeq	0.000672511	0.00170814	0.000747142	0.00040751	0.0013025	0.000753816	0.00106245	0.000563952	0.000568904	0.000288071	0	0.000176579	0.079127	2.10215
Armcx6	RefSeq	0	0	0	0.00121902	0.000163599	0.000251272	0	0.0016968	0.000568904	0	0	0.000176579	0.696513	0.668999
Armt1	RefSeq	0.00337056	0.00771557	0	0.00365354	0.0014661	0.00301526	0.00106245	0.00282471	0.0017141	0.000576142	0.00380162	0.00229553	0.357551	1.56593
Arnt	RefSeq	0.0283415	0.0359867	0.0164472	0.0133986	0.00895388	0.0138222	0.00584347	0.0135596	0.0154565	0.0044651	0.0138623	0.0158944	0.132107	1.69294
Arnt2	RefSeq	0.0134982	0.0248404	0.0201829	0.0190827	0.0122091	0.0118121	0.0021249	0.0107349	0.0137424	0.00893113	0.0120756	0.0160709	0.0560773	1.59588
Arntl	RefSeq	0.0148433	0.0454104	0.0284015	0.0215172	0.0135116	0.0158324	0.0021249	0.00903807	0.0183231	0.00403299	0.0105088	0.0146583	0.0437567	2.37733
Arntl2	RefSeq	0.0053961	0.00513889	0.00224143	0.00284203	0.00732628	0.00402035	0.00265612	0.00564941	0.00343559	0.00360089	0.00983804	0.00653342	0.561743	0.850272
Arpc1a	RefSeq	0.00135303	0.00257668	0.00224143	0.00730707	0.0013025	0.00351781	0	0	0.00343559	0.00230457	0.00514305	0.003355	0.595779	1.28517
Arpc1b	RefSeq	0.00607661	0.00771557	0.00298857	0.00243452	0.00520999	0.0070379	0.000531224	0.00226075	0.00229039	0.0020165	0.00603643	0.00476763	0.089954	1.75743
Arpc2	RefSeq	0.00135303	0.00599296	0	0.00406105	0.00276859	0.00351781	0.00159367	0.0011279	0.00801638	0.00216053	0.00939271	0.00494421	0.368948	0.649648
Arpc3	RefSeq	0.00269805	0	0.00523	0.00446504	0.00325519	0.00276399	0	0.0011279	0.0028593	0.00129632	0.00380162	0.00406131	0.396466	1.40055
Arpc4	RefSeq	0.00202554	0.00257668	0.00149428	0.00690308	0.0006502	0.000753816	0	0.0011279	0.000568904	0.000720177	0.00246019	0.00123605	0.218236	2.35614
Arpc5	RefSeq	0	0	0.00448285	0.00243452	0.000977397	0.000251272	0.00159367	0	0.0011452	0.000720177	0.000222666	0.00141263	0.533645	1.59904
Arpc5l	RefSeq	0.000672511	0	0	0.00040751	0.0006502	0.000502544	0	0.000563952	0.000568904	0.00100825	0.00156409	0.000176579	0.329029	0.575191
Arpin	RefSeq	0.00135303	0.00942371	0.00298857	0.000811507	0.0003251	0.000502544	0	0.00282471	0	0.000144035	0.00089338	0.00300184	0.385375	2.24425
Arpp19	RefSeq	0.0411592	0.103675	0.0695145	0.321971	0.0483518	0.0479998	0.0138098	0.0434985	0.0435101	0.00576142	0.0373427	0.0699366	0.181223	2.95836
Arpp21	RefSeq	0.422417	1.34002	1.02849	0.506303	0.495725	0.593603	0.108357	0.606718	0.518139	0.106163	0.587415	0.84435	0.194878	1.58294
Arr3	RefSeq	0.0053961	0.0188474	0.00149428	0.00203052	0	0	0	0.00621336	0	0.000144035	0.000670714	0.00141263	0.340723	3.28979
Arrb1	RefSeq	0.0620791	0.138793	0.0814688	0.0580596	0.0271867	0.0392053	0.0138098	0.057622	0.0480909	0.00965131	0.0373427	0.0393839	0.102469	1.97568
Arrb2	RefSeq	0.000672511	0	0.00149428	0.00365354	0.000163599	0.000251272	0	0	0.0017141	0.000144035	0.000670714	0.000882894	0.478089	1.82757
Arrdc1	RefSeq	0.00135303	0	0.000747142	0	0.000163599	0.000251272	0	0	0	0.000720177	0.000222666	0.000529737	0.510022	1.70791
Arrdc2	RefSeq	0.00202554	0	0	0.00243452	0.000163599	0.00150763	0	0	0	0.000432106	0.00156409	0.000529737	0.277979	2.42733
Arrdc3	RefSeq	0	0.000854069	0.00224143	0.00243452	0.0006502	0.0017589	0	0.000563952	0.00229039	0.000144035	0.000670714	0.00123605	0.361256	1.61853
Arrdc4	RefSeq	0.00269805	0.000854069	0.00149428	0.00406105	0.0024414	0.00477417	0	0	0.0028593	0.000720177	0.00290824	0.00105947	0.103398	2.16279
Arrdc5	RefSeq	0	0.000854069	0	0.000811507	0.000488699	0.000753816	0	0	0	0.000576142	0.00134143	0.00105947	0.970825	0.976838
Arsa	RefSeq	0.000672511	0	0	0.000811507	0.000163599	0.000502544	0	0	0	0	0	0.000353158	0.0977996	6.08838
Arsb	RefSeq	0.13158	0.521778	0.233199	0.302481	0.0851447	0.108317	0.0419626	0.13332	0.204968	0.0171412	0.100398	0.0913049	0.115007	2.34682
Arse	RefSeq	0.000672511	0.00170814	0	0.00243452	0.0019527	0.00376908	0	0.000563952	0.000568904	0.000288071	0.00089338	0.00158921	0.102671	2.69935
Arsg	RefSeq	0.0121452	0.0231322	0.0149529	0.0215172	0.01042	0.0100532	0.00159367	0.00847412	0.00973048	0.00259264	0.0131916	0.00953752	0.0248012	2.0439
Arsi	RefSeq	0.00202554	0.00170814	0	0.00040751	0	0.000502544	0.000531224	0.00282471	0.000568904	0	0.00178948	0.0024721	0.348579	0.567248
Arsj	RefSeq	0.206485	0.375269	0.186866	0.371097	0.279852	0.229199	0.229993	0.113547	0.2313	0.300338	0.402268	0.517983	0.730955	0.918314
Arsk	RefSeq	0.0391337	0.0222782	0.051573	0.0369464	0.0247453	0.0251318	0.00478102	0.00508546	0.0211824	0.0110917	0.0471808	0.0192494	0.0878893	1.84035
Art1	RefSeq	0.00135303	0.00343075	0.00448285	0.00446504	0.0013025	0.00150763	0.000531224	0.00282471	0.0017141	0.000576142	0.00178948	0.00211895	0.147843	1.73129
Art3	RefSeq	0.0114727	0.0154167	0.0119543	0.0142101	0.00586019	0.00653307	0.00371857	0.00282471	0.00687118	0.00288071	0.0118502	0.00635684	0.0370728	1.8969
Art4	RefSeq	0	0.00257668	0	0.00162301	0.0011389	0.000502544	0.00106245	0	0	0.00100825	0	0.00141263	0.445898	1.67688
Art5	RefSeq	0	0.00170814	0	0.00162301	0.0006502	0.00100509	0	0	0	0.000144035	0.000448048	0.000529737	0.0932114	4.44495
Artn	RefSeq	0.00135303	0.0068615	0.00373571	0.00609157	0.000163599	0.00100509	0	0.00226075	0.000568904	0.000144035	0.00089338	0.00123605	0.0983568	3.76446
Arv1	RefSeq	0.00202554	0.00257668	0.000747142	0.00365354	0.000813798	0.0017589	0	0.0011279	0.0011452	0.000288071	0.00246019	0.00194237	0.222604	1.66227
Arvcf	RefSeq	0.0256435	0.0556882	0.0284015	0.0682122	0.0232813	0.0291521	0.00796836	0.0129907	0.0217587	0.00965131	0.0290688	0.0289635	0.0508937	2.08674
Arx	RefSeq	0.00337056	0.00428482	0.00298857	0.0109641	0.00455769	0.00301526	0.00159367	0.000563952	0.0017141	0.000432106	0.00447233	0.00741631	0.2264	1.80213
As3mt	RefSeq	0.00405108	0.00343075	0.00298857	0.0121796	0.00374389	0.0017589	0.00265612	0.00226075	0.00343559	0.00216053	0.00536571	0.00459105	0.459656	1.37534
Asah1	RefSeq	0.00405108	0.00856964	0.000747142	0.0129911	0.00569869	0.025383	0.0021249	0.00282471	0.00229039	0.00288071	0.0114049	0.0155412	0.451496	1.54966
Asah2	RefSeq	0.0114727	0.0222782	0.0224244	0.0121796	0.00927898	0.00829426	0.0021249	0.00677732	0.00629489	0.00360089	0.0122982	0.00847805	0.0332703	2.17131
Asap1	RefSeq	0.0404867	0.0685426	0.0702617	0.0511565	0.0429782	0.0324187	0.00690591	0.0220337	0.0263395	0.012532	0.0523238	0.0360266	0.0220251	1.95851
Asb1	RefSeq	0.00877466	0.0128545	0.00597714	0.00487255	0.00293009	0.00376908	0.0021249	0.00395261	0.011452	0.00158439	0.00402428	0.00194237	0.298231	1.56209
Asb10	RefSeq	0.00809414	0.0179933	0.00523	0.00121902	0.0011389	0.00251272	0.00106245	0.00452151	0.00572598	0.000432106	0.00156409	0.00194237	0.253463	2.37322
Asb11	RefSeq	0.00135303	0.00170814	0.00373571	0.00365354	0.0011389	0.00100509	0.00106245	0.000563952	0.0028593	0.00504124	0.00268286	0.003355	0.572182	0.809159
Asb12	RefSeq	0.0269885	0.0291252	0.0269072	0.0247668	0.0167689	0.0120633	0.0021249	0.00338866	0.0103068	0.0063385	0.0234777	0.0146583	0.0141521	2.26586
Asb13	RefSeq	0.0222649	0.0471185	0.0493316	0.0519716	0.0467242	0.0196015	0.00318735	0.00903807	0.030344	0.016421	0.0601497	0.0381478	0.236245	1.50687
Asb14	RefSeq	0.00135303	0.00428482	0.00149428	0.0105566	0.0014661	0.00100509	0	0.0016968	0.00458079	0.00158439	0.00447233	0.00194237	0.579174	1.41209
Asb16	RefSeq	0.000672511	0.00343075	0.00149428	0.00162301	0.0017912	0.000753816	0	0.000563952	0.0028593	0.00144035	0.00156409	0.00176579	0.66074	1.19187
Asb17	RefSeq	0.00269805	0.000854069	0	0	0.0003251	0.000753816	0	0	0	0.000576142	0.000448048	0.00141263	0.459874	1.90044
Asb18	RefSeq	0.00742163	0.0222782	0.0119543	0.0133986	0.00862878	0.00929935	0.00265612	0.00677732	0.0103068	0.00230457	0.0154291	0.00847805	0.161103	1.5882
Asb2	RefSeq	0.00337056	0.00599296	0.00448285	0.121399	0.0299553	0.250811	0.000531224	0.0011279	0.00229039	0.0223274	0.109791	0.105963	0.547815	1.71884
Asb3	RefSeq	0.0377887	0.0728274	0.0702617	0.0211132	0.0110702	0.0198528	0.00796836	0.0152514	0.0343485	0.00605043	0.0125209	0.0169538	0.0903992	2.50194
Asb4	RefSeq	0.00135303	0.00428482	0.00298857	0.00974511	0.00455769	0.0062818	0.00106245	0.00226075	0.00229039	0.00230457	0.00581376	0.00512079	0.252706	1.54943
Asb5	RefSeq	0.00202554	0.00170814	0.00597714	0.00690308	0.0017912	0.00100509	0.00106245	0.0011279	0.0017141	0.000288071	0.00111876	0.00370816	0.168976	2.15204
Asb6	RefSeq	0	0	0.00224143	0	0	0.000251272	0	0	0	0.000432106	0.000222666	0.000706316	0.643687	1.8314
Asb7	RefSeq	0.00607661	0.00513889	0.00523	0.0588711	0.0327218	0.111332	0.00106245	0.00847412	0.0017141	0.0203109	0.0541133	0.0602225	0.562706	1.50359
Asb8	RefSeq	0	0.00343075	0.00448285	0	0	0	0	0.000563952	0.000568904	0	0.000448048	0.000176579	0.28043	4.50281
Asb9	RefSeq	0.0404867	0.0479871	0.0687674	0.049941	0.0281641	0.0289009	0.00424979	0.0124267	0.0291988	0.00705867	0.0337638	0.0162475	0.00736646	2.56687
Ascc1	RefSeq	0.00742163	0.0102778	0.00896571	0.0385729	0.019699	0.0490072	0.000531224	0.00395261	0.00458079	0.00864306	0.0297395	0.0190728	0.220433	2.01359
Ascc2	RefSeq	0.00742163	0.0128545	0.01046	0.0101491	0.00683758	0.00728917	0.00106245	0.00282471	0.00629489	0.00158439	0.0078259	0.00529737	0.00699582	2.21023
Ascc3	RefSeq	0.0485809	0.0993904	0.0754917	0.0897294	0.0654458	0.0462409	0.00796836	0.0163843	0.0561073	0.0240558	0.0836302	0.0475065	0.0580235	1.80299
Ascl1	RefSeq	0	0.00170814	0.000747142	0.000811507	0.0014661	0.000251272	0	0	0	0.000288071	0.000222666	0.000353158	0.0519902	5.7694
Ascl2	RefSeq	0.000672511	0.00170814	0	0.00446504	0.000488699	0.00100509	0	0	0.000568904	0.000144035	0.000222666	0.00141263	0.198946	3.55138
Ascl3	RefSeq	0	0	0.000747142	0	0	0	0	0	0.000568904	0	0	0.000353158	0.860289	0.810295
Asf1a	RefSeq	0.00202554	0.00343075	0.00747142	0.00568406	0.00260499	0.00276399	0.00106245	0.00282471	0.00400449	0.00129632	0.00335357	0.00317842	0.202798	1.5255
Asf1b	RefSeq	0.00337056	0.00170814	0.00149428	0.000811507	0.0003251	0.00125636	0.00106245	0.000563952	0	0.000288071	0.00268286	0.00141263	0.419556	1.49185
Asgr1	RefSeq	0.00202554	0.00599296	0.00523	0.00121902	0.0021163	0.00150763	0	0.0011279	0.0017141	0.00417703	0.00201214	0.00317842	0.362721	1.48174
Asgr2	RefSeq	0.00405108	0.00513889	0.00896571	0.00284203	0.0019527	0.00477417	0.000531224	0.000563952	0.00400449	0.00187246	0.0031309	0.00141263	0.0467939	2.40755
Ash1l	RefSeq	0.0236179	0.0394174	0.051573	0.0405999	0.0187216	0.0203553	0.00478102	0.0163843	0.0211824	0.0103715	0.0203495	0.0164241	0.0225269	2.17096
Ash2l	RefSeq	0.00269805	0.0137085	0.00523	0.0117756	0.0024414	0.00678435	0.0021249	0.00282471	0.00458079	0.0024486	0.0078259	0.00706316	0.260867	1.58694
Asic1	RefSeq	0.0128177	0.0488411	0.0171944	0.00811858	0.00911748	0.0100532	0.00159367	0.00960202	0.00858528	0.00230457	0.00648447	0.00653342	0.123615	3.02371
Asic2	RefSeq	0.0991953	0.181642	0.124076	0.226558	0.122588	0.135458	0.0536474	0.0830444	0.0927462	0.0587711	0.156749	0.119209	0.056355	1.57669
Asic3	RefSeq	0	0	0.00149428	0	0.0006502	0.0017589	0.000531224	0.000563952	0.0011452	0.000144035	0.000448048	0.000353158	0.745533	1.22532
Asic4	RefSeq	0.000672511	0.00170814	0.00224143	0.00365354	0.0003251	0.000502544	0.000531224	0.00226075	0	0.000432106	0.00246019	0.00264868	0.859504	1.09244
Asic5	RefSeq	0.00135303	0.0128545	0.00224143	0.00446504	0.00276859	0.00201018	0.00106245	0.000563952	0.0017141	0.00129632	0.00402428	0.00194237	0.222189	2.42305
Asip	RefSeq	0.0728793	0.14137	0.110617	0.164841	0.139032	0.0904739	0.00796836	0.0282471	0.083592	0.054018	0.211533	0.124683	0.330813	1.41011
Asl	RefSeq	0.00607661	0.0162852	0.00672428	0.00609157	0.00520999	0.0062818	0.00159367	0.00621336	0.00458079	0.00331282	0.00603643	0.00830147	0.197298	1.55365
Asmt	RefSeq	0	0	0.00149428	0.00203052	0	0.000502544	0	0	0.000568904	0	0.000670714	0.00282526	0.991884	0.990768
Asmtl	RefSeq	0.000672511	0	0.00149428	0.00162301	0.0006502	0.0017589	0.000531224	0	0.0017141	0.000144035	0.00089338	0.000882894	0.398977	1.48811
Asna1	RefSeq	0.000672511	0.00170814	0.00149428	0.00284203	0.000813798	0.000753816	0.000531224	0	0.0017141	0.000432106	0.00134143	0.00123605	0.272104	1.57654
Asns	RefSeq	0.00607661	0.00513889	0.00298857	0.00527655	0.0021163	0.00201018	0	0.00226075	0.00229039	0.000576142	0.00246019	0.00653342	0.212835	1.67178
Asnsd1	RefSeq	0.0134982	0.0162852	0.0239186	0.0154292	0.0149777	0.0105557	0.000531224	0.00508546	0.0160328	0.0067706	0.0221363	0.00794831	0.141469	1.61807
Aspa	RefSeq	0	0	0.00149428	0.00203052	0.0003251	0.000502544	0	0.000563952	0.0017141	0.000576142	0.00089338	0	0.821999	1.1614
Aspdh	RefSeq	0.0128177	0.0162852	0.00672428	0.00690308	0.00439619	0.00150763	0.00159367	0.00677732	0.00687118	0.00129632	0.00223481	0.003355	0.115347	2.19782
Aspg	RefSeq	0.00202554	0.00343075	0.00523	0.00203052	0.000813798	0.00301526	0.000531224	0.000563952	0.0017141	0.00158439	0.00246019	0.003355	0.197772	1.62074
Asphd2	RefSeq	0	0	0	0	0	0.000753816	0	0	0.0011452	0	0.00201214	0.000176579	0.282101	0.226105
Aspm	RefSeq	0.0128177	0.0145626	0.0209301	0.0089336	0.0120476	0.013571	0.00318735	0.00734621	0.0108757	0.00417703	0.0183347	0.0114799	0.137147	1.49569
Aspn	RefSeq	0.00202554	0.000854069	0	0.00203052	0.00276859	0.00125636	0.000531224	0	0.000568904	0.000864213	0.00201214	0.00229553	0.44078	1.4246
Aspn:copy2	RefSeq	0.00202554	0.000854069	0	0.00203052	0.00276859	0.00125636	0.000531224	0	0.000568904	0.000864213	0.00201214	0.00229553	0.44078	1.4246
Asrgl1	RefSeq	0.00269805	0.00257668	0.00149428	0.0186752	0.00797648	0.0062818	0	0.0016968	0.0011452	0.00360089	0.0131916	0.00759516	0.545763	1.45806
Ass1	RefSeq	0.0053961	0.0445563	0.0149529	0.00974511	0.00618738	0.00502544	0.00318735	0.0101709	0.00744009	0.00273667	0.0100634	0.00830147	0.299117	2.04925
Aste1	RefSeq	0.00135303	0.00257668	0	0.00243452	0.000163599	0.00125636	0	0	0.000568904	0	0.000670714	0.000529737	0.0738841	4.39945
Astl	RefSeq	0.00405108	0.00343075	0.00672428	0.00121902	0.0013025	0.00201018	0.00159367	0.00338866	0.0011452	0.000576142	0.00178948	0.00264868	0.226819	1.68175
Astn1	RefSeq	0.0782754	0.113953	0.0747445	0.182301	0.0499794	0.0781593	0.0371816	0.0621386	0.0669829	0.0214632	0.0896666	0.0981914	0.173579	1.53721
Astn2	RefSeq	0.23955	0.442958	0.263852	0.392211	0.325274	0.207334	0.0451479	0.128235	0.253628	0.154418	0.548506	0.326721	0.427521	1.28457
Asun	RefSeq	0.00135303	0.00428482	0.00224143	0.00162301	0.0013025	0.000753816	0.000531224	0.0011279	0.000568904	0.000720177	0.0031309	0.00141263	0.321674	1.54284
Asz1	RefSeq	0.0533045	0.0839593	0.056803	0.110031	0.0984948	0.0535301	0.00265612	0.0169482	0.0624021	0.0446547	0.186488	0.10508	0.837159	1.0906
Atad1	RefSeq	0.26384	0.287025	0.278048	0.249294	0.277736	0.161847	0.014341	0.0378491	0.130538	0.0469593	0.240376	0.116737	0.00427078	2.58655
Atad2	RefSeq	0.00472359	0.0102778	0.00672428	0.0109641	0.00683758	0.00980189	0.000531224	0.0016968	0.00343559	0.00504124	0.0100634	0.010597	0.17403	1.57273
Atad2b	RefSeq	0.00674912	0.0111318	0.0157001	0.0142101	0.00602379	0.0130684	0.00265612	0.00903807	0.00801638	0.00605043	0.0109568	0.00706316	0.0892153	1.52768
Atad3a	RefSeq	0.00674912	0.0137085	0.00448285	0.00284203	0.0011389	0.00477417	0.00159367	0.00282471	0.00343559	0.0020165	0.00715519	0.00282526	0.279377	1.69743
Atat1	RefSeq	0.00337056	0.00257668	0.0119543	0.00406105	0.0014661	0.00301526	0.000531224	0.000563952	0.00343559	0.000288071	0.00424967	0.00264868	0.191562	2.25685
Atcay	RefSeq	0.00269805	0.00513889	0.00597714	0.00649557	0.00293009	0.00276399	0.000531224	0.0016968	0.0028593	0.00316878	0.00737785	0.00459105	0.447304	1.28572
Ate1	RefSeq	0.0695008	0.101099	0.0859517	0.134798	0.0605609	0.0650909	0.0116849	0.0316357	0.0463768	0.0172852	0.0702132	0.0379713	0.00644413	2.40279
Atf1	RefSeq	0.0850245	0.0916749	0.0949275	0.0941945	0.0940986	0.0545352	0.00637469	0.0107349	0.0412197	0.0167091	0.0813926	0.039737	0.00386378	2.62252
Atf2	RefSeq	0.0148433	0.0102778	0.0291486	0.0186752	0.0143254	0.0241267	0.00318735	0.0112988	0.00858528	0.00316878	0.0252672	0.0141286	0.112684	1.69719
Atf3	RefSeq	0.00337056	0.00428482	0.00448285	0.0203017	0.00423259	0.00527671	0.000531224	0.000563952	0.00514969	0.00144035	0.00760323	0.00282526	0.216387	2.31588
Atf4	RefSeq	0	0	0	0	0.0003251	0.000753816	0	0.000563952	0.0011452	0.000288071	0.000448048	0.00105947	0.101393	0.307845
Atf5	RefSeq	0	0.00170814	0.00149428	0	0.000163599	0.000502544	0	0	0.000568904	0.000720177	0.00201214	0.00123605	0.807796	0.852618
Atf6	RefSeq	0.302974	0.328151	0.32738	0.507926	0.548309	0.470961	0.0531162	0.0610107	0.193516	0.500852	0.687813	0.871016	0.901532	1.05
Atf6b	RefSeq	0	0.00343075	0.000747142	0	0.0011389	0.00100509	0	0.0011279	0	0	0.00134143	0.00194237	0.624604	1.43298
Atf7	RefSeq	0.00944717	0.0102778	0.00747142	0.0166482	0.0126978	0.0113095	0.00318735	0.00452151	0.00801638	0.00749078	0.0118502	0.00883121	0.0521872	1.54569
Atf7ip2	RefSeq	0.00742163	0.0102778	0.00224143	0.00852609	0.00553509	0.00904808	0.00106245	0.00621336	0.00916157	0.00388896	0.00536571	0.0113033	0.608838	1.16366
Atg10	RefSeq	0.0472359	0.0813971	0.0672731	0.0726773	0.0481882	0.0442307	0.0116849	0.0344604	0.0452316	0.0244879	0.0713292	0.0653432	0.148731	1.4295
Atg101	RefSeq	0.0303671	0.059973	0.0186887	0.0215172	0.0133501	0.0100532	0.00318735	0.0141235	0.0177469	0.00259264	0.0122982	0.0144817	0.104007	2.38939
Atg12	RefSeq	0.00742163	0.0222782	0.00448285	0.00284203	0.00423259	0.00201018	0.000531224	0.00564941	0.00858528	0.000864213	0.00492038	0.00741631	0.47713	1.5471
Atg13	RefSeq	0.0121452	0.0462645	0.0433544	0.120992	0.0695147	0.0502635	0.00478102	0.0169482	0.0131661	0.00648253	0.02795	0.0533359	0.060801	2.79246
Atg14	RefSeq	0.0863696	0.0942515	0.0956746	0.0848569	0.0908413	0.0507661	0.00690591	0.0141235	0.0469457	0.0159889	0.0813926	0.0388541	0.00539551	2.46197
Atg16l1	RefSeq	0.0148433	0.0548341	0.0306429	0.0292318	0.0148141	0.0145761	0.00371857	0.0135596	0.0206135	0.00792289	0.0199015	0.0155412	0.106777	1.95604
Atg16l2	RefSeq	0	0.00170814	0.000747142	0.00203052	0.000977397	0.00150763	0	0	0.000568904	0.000288071	0.00156409	0.000353158	0.100777	2.51271
Atg2a	RefSeq	0.00472359	0.0137085	0.00747142	0.0223322	0.0113953	0.0640858	0.0021249	0.00226075	0.00514969	0.00504124	0.0257152	0.0263148	0.380818	1.85743
Atg3	RefSeq	0	0.00257668	0.00224143	0.00040751	0.0013025	0.00150763	0.000531224	0.0016968	0.0017141	0.000576142	0.000222666	0.00370816	0.918688	0.951078
Atg4a	RefSeq	0.000672511	0.000854069	0	0	0.000163599	0.00100509	0	0.000563952	0.000568904	0.000288071	0.00201214	0	0.738922	0.785089
Atg4b	RefSeq	0.0296865	0.0299937	0.0291486	0.0223322	0.0268616	0.013571	0.00106245	0.00282471	0.0137424	0.00518528	0.0216909	0.0120096	0.00348962	2.68235
Atg4c	RefSeq	0.0121452	0.0299937	0.0276544	0.0223322	0.0113953	0.024378	0.00371857	0.00452151	0.0108757	0.00691464	0.0163225	0.0113033	0.0105134	2.38367
Atg4d	RefSeq	0.00337056	0	0	0.00284203	0.00276859	0.00150763	0.00159367	0	0.0011452	0.00115228	0.00134143	0.00300184	0.612978	1.27378
Atg5	RefSeq	0.00809414	0.0102778	0.00821857	0.0190827	0.0123727	0.00879681	0.00106245	0.00508546	0.00687118	0.00460914	0.0118502	0.0107736	0.0954669	1.66061
Atg7	RefSeq	0.0668027	0.148217	0.0590444	0.0580596	0.0255591	0.0588068	0.0111536	0.0598828	0.0458005	0.0103715	0.0371174	0.0386776	0.096705	2.05164
Atg9a	RefSeq	0.00269805	0.00257668	0.00224143	0.00324954	0.0003251	0.000502544	0.000531224	0	0.0017141	0.000576142	0.00134143	0.00264868	0.243286	1.702
Atg9b	RefSeq	0.00135303	0.00513889	0	0.000811507	0.0016276	0.00276399	0	0.0011279	0.0028593	0.000144035	0.00447233	0.00547395	0.744988	0.830758
Atic	RefSeq	0.00202554	0.000854069	0.00224143	0.00365354	0.0013025	0.000753816	0.000531224	0	0.0017141	0.000576142	0.00178948	0.00176579	0.204027	1.6985
Atl1	RefSeq	0.107962	0.115661	0.132295	0.127895	0.128123	0.0771542	0.00796836	0.0169482	0.0790112	0.0361557	0.135506	0.070996	0.0311533	1.98822
Atl2	RefSeq	0.00944717	0.00599296	0.00672428	0.00811858	0.0014661	0.00402035	0.00106245	0.00395261	0.0028593	0.00100825	0.00134143	0.00653342	0.0586896	2.13454
Atl3	RefSeq	0.00472359	0.000854069	0.00373571	0.00771458	0.00325519	0.00351781	0.00265612	0.00282471	0.00400449	0.00259264	0.00737785	0.00317842	0.869284	1.05155
Atm	RefSeq	0.0182218	0.03341	0.0179415	0.0194902	0.0120476	0.013571	0.00478102	0.0129907	0.0131661	0.00605043	0.0216909	0.0157178	0.127329	1.54149
Atmin	RefSeq	0	0.00257668	0.00149428	0.00487255	0.00390749	0.00226145	0	0.0011279	0.0028593	0.000864213	0.00223481	0.0024721	0.29687	1.58108
Atn1	RefSeq	0.00674912	0.0145626	0.00448285	0.00649557	0.00374389	0.0062818	0	0.00338866	0.00343559	0.00115228	0.00246019	0.00388474	0.0309044	2.95472
Atn1:copy2	RefSeq	0.00674912	0.0145626	0.00448285	0.00649557	0.00374389	0.0062818	0	0.00338866	0.00343559	0.00115228	0.00246019	0.00388474	0.0309044	2.95472
Atoh1	RefSeq	0.000672511	0	0.000747142	0.00040751	0	0.000502544	0.000531224	0.000563952	0	0.000288071	0	0.000176579	0.461419	1.49357
Atoh7	RefSeq	0	0	0	0.000811507	0	0	0	0	0.000568904	0	0	0.00105947	0.56442	0.498353
Atoh8	RefSeq	0.00607661	0.0111318	0.00597714	0.0117756	0.00569869	0.00678435	0.00318735	0.00395261	0.00572598	0.00100825	0.00983804	0.00671	0.124166	1.55953
Atox1	RefSeq	0.00405108	0.00856964	0.00373571	0.00406105	0.00309369	0.00326654	0.00159367	0.0011279	0.000568904	0.000864213	0.004695	0.00300184	0.0425401	2.25943
Atp10a	RefSeq	0.102566	0.187635	0.165189	0.231023	0.206105	0.112337	0.0111536	0.0508447	0.125957	0.0842673	0.315284	0.188967	0.467451	1.29413
Atp11a	RefSeq	0.0202474	0.0359867	0.0127115	0.0669932	0.022629	0.0311623	0.00424979	0.0158154	0.0108757	0.0063385	0.0313036	0.0314356	0.143916	1.89695
Atp12a	RefSeq	0.00202554	0.00599296	0.00373571	0.0105566	0.00358239	0.00477417	0	0.000563952	0.0011452	0.000864213	0.00290824	0.00229553	0.0242892	3.94328
Atp13a1	RefSeq	0.000672511	0.00428482	0.00149428	0.0170522	0.0013025	0.00150763	0	0	0.0028593	0.000720177	0.00201214	0.00706316	0.444345	2.07937
Atp13a2	RefSeq	0.000672511	0.00170814	0.00448285	0.00609157	0.00260499	0.00376908	0.00106245	0.000563952	0.0028593	0.00129632	0.00380162	0.00512079	0.493786	1.31451
Atp13a3	RefSeq	0.00269805	0.00856964	0.00224143	0.00771458	0.00520999	0.00477417	0.00106245	0.0011279	0.00229039	0.000720177	0.00693252	0.003355	0.094758	2.01491
Atp13a4	RefSeq	0.0108002	0.027417	0.0209301	0.0247668	0.0131865	0.0145761	0.00478102	0.00621336	0.0166017	0.00950728	0.0234777	0.0158944	0.172747	1.4603
Atp13a5	RefSeq	0.0337376	0.0651119	0.0545616	0.0767383	0.0765159	0.0447333	0.00424979	0.0242895	0.0452316	0.0362997	0.124772	0.0713492	0.697662	1.14764
Atp1a1	RefSeq	0.0128177	0.0179933	0.0142058	0.00811858	0.00732628	0.00577926	0.00584347	0.00395261	0.0131661	0.00316878	0.008722	0.00600368	0.118568	1.6213
Atp1a2	RefSeq	0.00337056	0.0111318	0.0149529	0.0117756	0.00634889	0.00603053	0.00159367	0.00226075	0.00400449	0.000576142	0.00581376	0.00476763	0.0215517	2.81916
Atp1a3	RefSeq	0.082999	0.0951056	0.0919389	0.0868874	0.0936099	0.0522737	0.00531224	0.0107349	0.0400745	0.0151247	0.0737894	0.0379713	0.0022794	2.74752
Atp1a4	RefSeq	0.00269805	0.00856964	0.00298857	0.00609157	0.00455769	0.00402035	0	0.0016968	0.00343559	0.00158439	0.00447233	0.00618026	0.163298	1.66534
Atp1b1	RefSeq	0.00202554	0.00771557	0.00224143	0.00487255	0.0014661	0.00427162	0.00265612	0.00338866	0.0028593	0.0020165	0.00603643	0.003355	0.742352	1.11229
Atp1b2	RefSeq	0.00202554	0.00513889	0.00373571	0.00203052	0.0003251	0.0017589	0	0	0.00343559	0.000432106	0.000670714	0.000706316	0.0923124	2.86281
Atp1b3	RefSeq	0.084344	0.0891126	0.092686	0.0787653	0.0885635	0.0520224	0.00584347	0.0101709	0.0423649	0.0136843	0.0758015	0.0372627	0.00401708	2.62248
Atp1b4	RefSeq	0.00472359	0.00257668	0.000747142	0.00771458	0.00504639	0.00678435	0.00424979	0.00452151	0.0125972	0.00605043	0.00603643	0.00847805	0.181546	0.658014
Atp2a1	RefSeq	0.00269805	0.00428482	0.00747142	0.00852609	0.00634889	0.00427162	0.00159367	0.00621336	0.0028593	0.00144035	0.00737785	0.00388474	0.233316	1.43782
Atp2a2	RefSeq	0.0108002	0.0308478	0.0142058	0.0251743	0.0182329	0.0143248	0.00106245	0.00621336	0.00916157	0.00331282	0.0160998	0.015188	0.0276753	2.22551
Atp2a3	RefSeq	0.00809414	0.0162852	0.0112071	0.0146177	0.0113953	0.0160837	0.00159367	0.00508546	0.00858528	0.00158439	0.0109568	0.0127159	0.0282759	1.91708
Atp2b1	RefSeq	0.0101197	0.0214241	0.0112071	0.0243592	0.0109066	0.0123146	0.00371857	0.00621336	0.011452	0.00576142	0.0145358	0.0164241	0.132129	1.55462
Atp2b2	RefSeq	0.0796204	0.151648	0.0822159	0.0763308	0.0530731	0.0517712	0.0138098	0.0451953	0.0400745	0.0266484	0.0550067	0.0535125	0.0325685	2.1117
Atp2b3	RefSeq	0.00269805	0.0162852	0.00896571	0.00974511	0.0021163	0.0062818	0.000531224	0.000563952	0.00400449	0.00100825	0.00268286	0.00635684	0.0641412	3.04287
Atp2b4	RefSeq	0.00202554	0.0068615	0.00448285	0.00649557	0.00406899	0.00577926	0.00106245	0.00226075	0.00458079	0.00115228	0.00514305	0.00635684	0.225327	1.44549
Atp2c1	RefSeq	0.00472359	0.0128545	0.00523	0.0105566	0.00781498	0.0221165	0.00265612	0.00508546	0.00744009	0.00273667	0.008722	0.0104204	0.184082	1.7079
Atp2c2	RefSeq	0.00742163	0.0111318	0.0119543	0.0207057	0.00976768	0.00980189	0.00106245	0.00338866	0.00458079	0.00504124	0.0109568	0.013952	0.0832885	1.81579
Atp4a	RefSeq	0	0.00599296	0.000747142	0.00568406	0.00309369	0.00150763	0.000531224	0	0.0011452	0.00115228	0.00201214	0.00264868	0.198899	2.27324
Atp4b	RefSeq	0.00202554	0.00343075	0	0	0.0014661	0	0.00106245	0.000563952	0	0.000720177	0.00268286	0.000706316	0.784774	1.20688
Atp5a1	RefSeq	0.00269805	0.00343075	0.00448285	0.00487255	0.0024414	0.00527671	0.000531224	0	0.0028593	0.00100825	0.00156409	0.00105947	0.00166519	3.30407
Atp5b	RefSeq	0.00607661	0.00428482	0.00523	0.00690308	0.00406899	0.00754045	0.00159367	0.00282471	0.00514969	0.00331282	0.00402428	0.003355	0.0123437	1.6833
Atp5c1	RefSeq	0.00607661	0.00343075	0.00597714	0.00649557	0.00309369	0.00326654	0	0.00282471	0.0011452	0.00100825	0.00492038	0.00317842	0.0277224	2.16719
Atp5d	RefSeq	0	0.000854069	0	0	0.0003251	0.00150763	0	0	0	0	0.000222666	0.000176579	0.192604	6.7297
Atp5e	RefSeq	0.000672511	0	0.000747142	0.00203052	0.000813798	0.000251272	0	0.000563952	0	0.000576142	0.000670714	0.000882894	0.375887	1.67622
Atp5f1	RefSeq	0	0.00257668	0	0.00406105	0.0011389	0.000753816	0	0	0.000568904	0.000432106	0.00380162	0.00123605	0.651715	1.41263
Atp5f1:copy2	RefSeq	0	0.000854069	0	0.00203052	0.000163599	0	0	0	0	0.000432106	0.00290824	0.000882894	0.739233	0.721766
Atp5g1	RefSeq	0	0.00170814	0.000747142	0.00121902	0.0017912	0.000502544	0	0.0011279	0	0.000720177	0.00134143	0	0.254036	1.87115
Atp5g2	RefSeq	0	0.000854069	0	0.0089336	0.00439619	0.00376908	0	0.00226075	0.000568904	0.000720177	0.00894466	0.0058271	0.977067	0.979878
Atp5g3	RefSeq	0	0	0.00373571	0.00162301	0.000813798	0.000753816	0	0.000563952	0	0.000288071	0.000448048	0.000176579	0.176848	4.69058
Atp5h	RefSeq	0	0	0.000747142	0.00040751	0.0003251	0.000753816	0	0	0	0	0.00089338	0.000882894	0.750856	1.25745
Atp5j2	RefSeq	0.000672511	0.00257668	0	0.000811507	0.000977397	0.00150763	0	0	0.000568904	0.000864213	0.00089338	0.000176579	0.131874	2.61507
Atp5l	RefSeq	0.00135303	0.00257668	0.00149428	0	0.0011389	0.000251272	0	0	0	0.000144035	0.000448048	0.000529737	0.0535574	6.0742
Atp5o	RefSeq	0.00135303	0.000854069	0.00224143	0.00203052	0.0006502	0.00100509	0	0.0011279	0.000568904	0.000144035	0.00089338	0.000176579	0.0244335	2.79453
Atp5s	RefSeq	0.00269805	0.00257668	0.00523	0.00649557	0.00455769	0.00251272	0	0.00226075	0.00229039	0.00144035	0.00402428	0.00300184	0.06479	1.84909
Atp5sl	RefSeq	0	0.000854069	0.00149428	0	0.0016276	0.00100509	0	0	0.0011452	0.000144035	0.00201214	0.000706316	0.717775	1.24287
Atp6ap1	RefSeq	0.0053961	0.0145626	0.0134587	0.0117756	0.00455769	0.00326654	0.00106245	0.0011279	0.00629489	0.00100825	0.00447233	0.00512079	0.0395322	2.77772
Atp6ap1l	RefSeq	0.0877226	0.0985364	0.0911917	0.0844529	0.0905162	0.0527763	0.00531224	0.0124267	0.0458005	0.0152687	0.082286	0.0363798	0.00523386	2.55829
Atp6ap2	RefSeq	0.0053961	0.00428482	0.00373571	0.00406105	0.00227989	0.00502544	0.00106245	0.0011279	0.0017141	0.000432106	0.00402428	0.00141263	0.00433057	2.53574
Atp6v0a1	RefSeq	0.056683	0.298157	0.124076	0.0219247	0.0109066	0.0203553	0.00796836	0.0711816	0.0389293	0.00345685	0.0169932	0.0196025	0.231701	3.36493
Atp6v0a2	RefSeq	0.00405108	0.00771557	0.00373571	0.00284203	0.00390749	0.00326654	0.00106245	0.00338866	0.00229039	0.00115228	0.00290824	0.00353158	0.0567911	1.78032
Atp6v0a4	RefSeq	0.0384612	0.0454104	0.0508259	0.0438495	0.0476995	0.0331725	0.00531224	0.00847412	0.0200373	0.0109476	0.040919	0.0300229	0.00643121	2.24191
Atp6v0b	RefSeq	0.000672511	0.00170814	0	0.000811507	0.000163599	0	0.000531224	0	0.0011452	0	0.000448048	0.00141263	0.933062	0.94873
Atp6v0c	RefSeq	0.00269805	0.0154167	0.00373571	0.0093376	0.00260499	0.00527671	0.00106245	0.0011279	0.00514969	0.000576142	0.00581376	0.0058271	0.199078	1.99773
Atp6v0d1	RefSeq	0.00607661	0.00856964	0.00672428	0.00690308	0.00455769	0.00502544	0.00159367	0.00338866	0.0017141	0.00216053	0.0116275	0.00635684	0.320843	1.41039
Atp6v0d2	RefSeq	0.00202554	0.00170814	0.00298857	0.00324954	0.0017912	0.00351781	0.0021249	0.00338866	0.00229039	0.00216053	0.00492038	0.00211895	0.632539	0.898669
Atp6v0e1	RefSeq	0.00135303	0.000854069	0.000747142	0.0101491	0.00293009	0.00854553	0.000531224	0.00282471	0.0011452	0.00115228	0.00447233	0.00441447	0.394321	1.69041
Atp6v0e2	RefSeq	0.000672511	0	0	0.000811507	0.000163599	0	0	0	0.000568904	0	0.00111876	0.00158921	0.416977	0.502801
Atp6v1a	RefSeq	0.0121452	0.0299937	0.0164472	0.0174597	0.0107451	0.00829426	0.00265612	0.0124267	0.00514969	0.00273667	0.0122982	0.00688658	0.0428042	2.25566
Atp6v1b1	RefSeq	0.000672511	0.00257668	0.00149428	0.00609157	0.00390749	0.00201018	0	0.0011279	0.00343559	0.000144035	0.00156409	0.00176579	0.161551	2.08434
Atp6v1b2	RefSeq	0.00877466	0.00942371	0.00448285	0.0198942	0.00651248	0.00779172	0.00371857	0.00395261	0.00744009	0.00316878	0.0116275	0.0148349	0.510028	1.27127
Atp6v1c1	RefSeq	0.0877226	0.0942515	0.100905	0.0881064	0.0937735	0.0603144	0.00531224	0.0101709	0.0440864	0.0168531	0.0847462	0.0411497	0.00492499	2.59528
Atp6v1c2	RefSeq	0.0141708	0.0634037	0.046343	0.00811858	0.00406899	0.00577926	0.00424979	0.0118628	0.017178	0.00734674	0.00693252	0.0116565	0.239974	2.39563
Atp6v1d	RefSeq	0.000672511	0.000854069	0.000747142	0.00203052	0.0006502	0.0017589	0	0.000563952	0	0.000432106	0.00357895	0.00158921	0.887975	1.08908
Atp6v1e1	RefSeq	0.00269805	0.00170814	0.000747142	0.00609157	0.00358239	0.0062818	0.00159367	0.0011279	0.000568904	0.00460914	0.00715519	0.00353158	0.767617	1.13573
Atp6v1e2	RefSeq	0	0	0	0.00040751	0.000977397	0.000251272	0	0	0.000568904	0	0.000448048	0.000176579	0.702899	1.37087
Atp6v1f	RefSeq	0	0	0	0	0	0.000251272	0	0.000563952	0	0.000144035	0.000670714	0	0.203895	0.182253
Atp6v1g1	RefSeq	0.0114727	0.0120004	0.0201829	0.00121902	0.0016276	0.00125636	0.00318735	0.00677732	0.011452	0.000432106	0.000222666	0.000706316	0.293243	2.09674
Atp6v1g2	RefSeq	0.000672511	0.000854069	0.00224143	0	0.000813798	0	0	0	0.000568904	0	0	0.000353158	0.132838	4.96908
Atp6v1g3	RefSeq	0.000672511	0	0.00149428	0.00203052	0.000488699	0.00125636	0	0.000563952	0.000568904	0.000144035	0.000448048	0.00141263	0.231677	1.89394
Atp6v1h	RefSeq	0.0681557	0.0342785	0.0284015	0.0276088	0.0323967	0.033675	0.0180596	0.0237255	0.0240491	0.0326989	0.044946	0.0300229	0.278557	1.29403
Atp7a	RefSeq	0.00877466	0.00428482	0.00597714	0.0174597	0.0117225	0.00779172	0.000531224	0.00338866	0.0017141	0.00331282	0.0154291	0.00723973	0.19813	1.77161
Atp7b	RefSeq	0.00405108	0.0154167	0.0127115	0.0560291	0.027839	0.0256343	0.00265612	0.00621336	0.00973048	0.00907517	0.0353306	0.0494489	0.657506	1.2599
Atp8b1	RefSeq	0.0964973	0.108814	0.108376	0.112062	0.110054	0.0728803	0.00584347	0.0141235	0.0589666	0.0278007	0.112474	0.0651667	0.0197029	2.14043
Atp8b2	RefSeq	0.111341	0.2579	0.112869	0.0373539	0.0190467	0.0291521	0.00955997	0.0756982	0.0452316	0.0115238	0.0346599	0.0282571	0.166261	2.77002
Atp9b	RefSeq	0.0681557	0.1208	0.0792274	0.149416	0.115425	0.114347	0.0111536	0.0401098	0.0790112	0.0740398	0.233221	0.1457	0.767625	1.10996
Atpaf1	RefSeq	0.0229454	0.059973	0.0246658	0.0190827	0.00895388	0.00829426	0.00371857	0.0129907	0.0194683	0.00187246	0.0111795	0.00918437	0.130144	2.46371
Atpaf2	RefSeq	0.00405108	0.0068615	0.00448285	0.00568406	0.00260499	0.00301526	0.000531224	0.00338866	0.0017141	0.00360089	0.00402428	0.00494421	0.158478	1.46675
Atpif1	RefSeq	0.00135303	0.00170814	0.00149428	0.00406105	0.0021163	0.00376908	0	0.0011279	0	0.000864213	0.00134143	0.00211895	0.0311185	2.65968
Atraid	RefSeq	0.000672511	0.00257668	0.000747142	0.000811507	0.0006502	0.000502544	0	0	0.0011452	0.000288071	0.000222666	0.000706316	0.142852	2.52327
Atrip	RefSeq	0.00405108	0.00942371	0.00224143	0.00162301	0.0006502	0.00125636	0.00106245	0.0016968	0.00343559	0	0.00223481	0.00141263	0.307172	1.95542
Atrn	RefSeq	0.0168688	0.0376948	0.0306429	0.0235477	0.0205128	0.0198528	0.00265612	0.00564941	0.0297677	0.00864306	0.041367	0.0319653	0.527985	1.24216
Atxn1	RefSeq	0.0458828	0.0771123	0.0500787	0.108812	0.0361406	0.058053	0.00955997	0.038413	0.0555384	0.0194467	0.0608204	0.0674622	0.180961	1.49689
Atxn10	RefSeq	0.133605	0.293872	0.100157	0.0673972	0.0481882	0.0816771	0.0228406	0.086433	0.100763	0.0178623	0.054336	0.131748	0.24312	1.75103
Atxn2l	RefSeq	0.0209199	0.0411256	0.0179415	0.0544061	0.029303	0.0384515	0.0021249	0.0129907	0.0103068	0.00605043	0.0214656	0.0835354	0.44701	1.48122
Atxn3	RefSeq	0.00135303	0.0068615	0.00373571	0.00811858	0.0011389	0.00376908	0.00106245	0.000563952	0.0028593	0.00273667	0.00939271	0.00388474	0.67952	1.21839
Auh	RefSeq	0.0128177	0.026563	0.0246658	0.0194902	0.0143254	0.0120633	0.00265612	0.0169482	0.00801638	0.00576142	0.0122982	0.0135988	0.0313613	1.85437
Aup1	RefSeq	0.00202554	0.00170814	0	0.00162301	0.000488699	0.000251272	0	0	0.0011452	0.000288071	0.00134143	0.0024721	0.789262	1.16198
Aurka	RefSeq	0.00405108	0.00343075	0.00373571	0.00365354	0.0021163	0.00326654	0.0021249	0.00226075	0.00458079	0.00100825	0.00201214	0.00158921	0.0860625	1.49189
Aurkaip1	RefSeq	0.000672511	0	0	0	0.000163599	0	0.000531224	0	0.000568904	0.000144035	0.000222666	0.000353158	0.278261	0.459404
Aurkb	RefSeq	0.00202554	0.00257668	0.00149428	0.00324954	0.000488699	0.000753816	0	0.000563952	0	0	0	0.00141263	0.0207839	5.357
Aurkc	RefSeq	0.00135303	0.00170814	0.00373571	0.000811507	0.0014661	0.000753816	0	0.000563952	0.0028593	0.000576142	0.00178948	0.00123605	0.461766	1.39906
Aven	RefSeq	0.0202474	0.0239863	0.0171944	0.0328889	0.0224655	0.0170888	0.0021249	0.00282471	0.0125972	0.00705867	0.0286207	0.0148349	0.0465824	1.96693
Avil	RefSeq	0.000672511	0.00170814	0.000747142	0.00406105	0.000813798	0.000753816	0.00106245	0	0.0028593	0.000576142	0.000670714	0.00123605	0.577047	1.3672
Avp	RefSeq	0.00135303	0	0	0.000811507	0	0.000502544	0	0	0.00229039	0.000144035	0.000670714	0.00105947	0.576281	0.640414
Avpi1	RefSeq	0.000672511	0.000854069	0.00224143	0.00162301	0.0006502	0.000502544	0	0.0016968	0	0.000144035	0.00111876	0.000706316	0.258213	1.78503
Avpr1a	RefSeq	0.00742163	0.0111318	0.00896571	0.00203052	0.00260499	0.00125636	0.00318735	0.00395261	0.011452	0.00100825	0.00290824	0.00194237	0.52883	1.36646
Avpr1b	RefSeq	0.00405108	0.00257668	0.00373571	0.00406105	0.00260499	0.00301526	0	0.000563952	0.0028593	0.00144035	0.00357895	0.00229553	0.0412053	1.8667
Avpr2	RefSeq	0	0	0	0	0	0.000251272	0	0.000563952	0	0	0.000670714	0.000353158	0.141876	0.158249
Awat1	RefSeq	0	0.00257668	0.000747142	0.00324954	0.0003251	0	0.000531224	0	0	0	0	0.00105947	0.192834	4.33675
Awat2	RefSeq	0.00202554	0	0.000747142	0.00040751	0.000163599	0.00100509	0.000531224	0	0.000568904	0.000144035	0.000222666	0.000529737	0.261233	2.17818
Axin1	RefSeq	0.00809414	0.0111318	0.00373571	0.00527655	0.00537149	0.00552798	0.00159367	0.00395261	0.0017141	0.00259264	0.00939271	0.00547395	0.171575	1.58326
Axin2	RefSeq	0.00472359	0.00771557	0.00373571	0.0113681	0.00651248	0.00527671	0.000531224	0.00282471	0.00514969	0.00302474	0.00648447	0.00794831	0.186761	1.51492
Axl	RefSeq	0.0101197	0.0128545	0.0127115	0.0121796	0.00504639	0.0110583	0.0021249	0.00508546	0.00572598	0.00432106	0.00939271	0.00423789	0.0053695	2.07103
Azgp1	RefSeq	0	0.00257668	0	0.00203052	0.000977397	0.000251272	0.000531224	0	0.000568904	0.0024486	0	0.000176579	0.564066	1.56655
Azi2	RefSeq	0.000672511	0.000854069	0	0.00730707	0.00309369	0.0103044	0.00106245	0.00282471	0.0017141	0.00331282	0.0116275	0.00777173	0.682922	0.785206
Azin1	RefSeq	0.00135303	0.00170814	0.00373571	0.00487255	0.00293009	0.0017589	0	0.00338866	0.00343559	0.00144035	0.00447233	0.003355	0.955606	1.01656
Azin2	RefSeq	0.00405108	0.0214241	0.00896571	0.0288278	0.0175827	0.0145761	0.00159367	0.00395261	0.00916157	0.00273667	0.0163225	0.0107736	0.0812495	2.14248
B2m	RefSeq	0.00607661	0.00513889	0.00672428	0.00811858	0.00732628	0.0070379	0.00106245	0.00677732	0.00400449	0.00100825	0.00581376	0.00706316	0.0832032	1.57106
B3galnt1	RefSeq	0.00674912	0.0102778	0.00672428	0.0158332	0.0249089	0.0062818	0.00318735	0.00395261	0.00229039	0.00547335	0.0176639	0.0097141	0.245439	1.67389
B3galnt2	RefSeq	0.00877466	0.0145626	0.01046	0.044257	0.0239315	0.0276445	0.0021249	0.00734621	0.011452	0.0296741	0.0337638	0.0293166	0.735295	1.14033
B3galt1	RefSeq	0.000672511	0	0	0	0.000977397	0.000251272	0	0	0	0.000864213	0.00111876	0.000353158	0.790325	0.813815
B3galt2	RefSeq	0	0.000854069	0	0	0	0.000251272	0	0	0	0	0	0	0.001	64
B3galt4	RefSeq	0	0	0	0	0.000488699	0.000251272	0	0	0.0011452	0	0.00111876	0	0.352795	0.326848
B3galt5	RefSeq	0.00674912	0.00343075	0.00523	0	0.000488699	0.000502544	0.00159367	0.0016968	0.00229039	0.000432106	0.00156409	0.00300184	0.454146	1.55036
B3galt6	RefSeq	0	0.000854069	0.000747142	0.00162301	0	0.000502544	0	0.000563952	0	0	0.00089338	0.000353158	0.305067	2.05843
B3gat1	RefSeq	0.00269805	0.0111318	0.00747142	0.00243452	0.0019527	0.00351781	0.00265612	0.00338866	0.00400449	0.000576142	0.00134143	0.0058271	0.293453	1.64136
B3gat2	RefSeq	0.869124	1.01786	1.37755	12.9608	11.9534	7.3077	1.02992	1.18407	1.23437	3.5777	2.44335	3.67957	0.169116	2.6988
B3gat3	RefSeq	0.00135303	0.00343075	0.000747142	0.00040751	0.000488699	0.0017589	0.000531224	0	0.0011452	0.000288071	0.00134143	0.000706316	0.217464	2.04027
B3gnt1	RefSeq	0.084344	0.0908208	0.092686	0.0852644	0.0882384	0.0520224	0.00478102	0.0107349	0.0440864	0.0136843	0.0726733	0.0362032	0.00277467	2.70843
B3gnt1:copy2	RefSeq	0.084344	0.0908208	0.092686	0.0852644	0.0882384	0.0520224	0.00478102	0.0107349	0.0440864	0.0136843	0.0726733	0.0362032	0.00277467	2.70843
B3gnt2	RefSeq	0.00337056	0.0145626	0.00149428	0.00609157	0.00700118	0.00678435	0.000531224	0.0152514	0.00343559	0.000144035	0.004695	0.00512079	0.572821	1.34706
B3gnt3	RefSeq	0.00135303	0.00257668	0.00373571	0.00365354	0.000488699	0.00276399	0.000531224	0	0.0011452	0.000576142	0.00201214	0.00211895	0.0589069	2.28265
B3gnt5	RefSeq	0.00135303	0.00428482	0.00224143	0.00324954	0.0013025	0.000251272	0	0.00226075	0.00229039	0.000144035	0.000448048	0.000176579	0.133946	2.38403
B3gnt6	RefSeq	0	0	0	0.00040751	0	0	0	0.000563952	0.000568904	0.000144035	0.000670714	0.000353158	0.0381465	0.177119
B3gnt7	RefSeq	0.00135303	0.000854069	0.00149428	0.00121902	0.0013025	0.000251272	0.000531224	0	0.000568904	0.000144035	0	0.00141263	0.0524394	2.43683
B3gnt8	RefSeq	0.000672511	0	0	0.00040751	0.0006502	0	0	0	0	0.000144035	0.000670714	0	0.402119	2.12362
B3gntl1	RefSeq	0.0188943	0.0222782	0.0358729	0.0125871	0.0100928	0.0115608	0.00318735	0.00508546	0.00629489	0.00388896	0.0114049	0.0130691	0.0347017	2.59223
B4galnt1	RefSeq	0.0337376	0.191919	0.0478373	0.0198942	0.00814008	0.00929935	0.00690591	0.0372851	0.0217587	0.00115228	0.00849661	0.00706316	0.246424	3.76023
B4galnt3	RefSeq	0.0215924	0.0428337	0.0291486	0.0702392	0.0328854	0.100776	0.00796836	0.0163843	0.0206135	0.0148366	0.0661862	0.060399	0.278408	1.596
B4galnt4	RefSeq	0	0.00257668	0.00224143	0.00446504	0.00390749	0.00477417	0.00106245	0	0	0.000432106	0.00178948	0.00194237	0.0333912	3.43732
B4galt1	RefSeq	0.0101197	0.0239863	0.0112071	0.0405999	0.0161166	0.0557915	0.000531224	0.00677732	0.00687118	0.00504124	0.0207948	0.0196025	0.0863494	2.64719
B4galt2	RefSeq	0.00202554	0.00513889	0.00373571	0.00162301	0.0013025	0.00276399	0.000531224	0.000563952	0.00229039	0.000288071	0.00111876	0.011833	0.996032	0.997846
B4galt3	RefSeq	0.000672511	0.00771557	0	0.00040751	0	0.000251272	0	0	0.000568904	0.000576142	0.00134143	0.000529737	0.459436	2.99941
B4galt4	RefSeq	0.00607661	0.00257668	0.00373571	0.00974511	0.0017912	0.00326654	0.00265612	0.0016968	0.00343559	0.000864213	0.00536571	0.00282526	0.242001	1.61436
B4galt5	RefSeq	0.00135303	0.00257668	0	0.00203052	0.000977397	0.00276399	0	0	0.0017141	0.000576142	0.00402428	0.000882894	0.591884	1.34793
B4galt6	RefSeq	0.0101197	0.0128545	0.00672428	0.044257	0.0210015	0.028147	0.00531224	0.00564941	0.00744009	0.00605043	0.0178893	0.0174836	0.135588	2.05773
B4galt7	RefSeq	0.0823265	0.086536	0.0904446	0.0767383	0.0910049	0.0502635	0.00424979	0.0101709	0.0406508	0.0132522	0.0742374	0.0344374	0.00363912	2.69671
B9d1	RefSeq	0	0.00257668	0.00373571	0.00121902	0.0014661	0.00150763	0	0.0011279	0.0011452	0.000432106	0.00290824	0.00105947	0.355891	1.57429
B9d1:copy2	RefSeq	0	0.00257668	0.00373571	0.00121902	0.0014661	0.00150763	0	0.0011279	0.0011452	0.000432106	0.00290824	0.00105947	0.355891	1.57429
B9d2	RefSeq	0.00337056	0.00771557	0.00373571	0.0138062	0.00895388	0.0100532	0.00106245	0.00338866	0.00400449	0.00403299	0.0140877	0.00777173	0.393633	1.38683
Baalc	RefSeq	0.0141708	0.0111318	0.0194358	0.0113681	0.00976768	0.0120633	0.00159367	0.00621336	0.0131661	0.00489721	0.0149811	0.00565052	0.0703362	1.67601
Baat	RefSeq	0	0	0	0.00040751	0	0	0.00159367	0.0011279	0	0.00129632	0.00201214	0.00370816	0.0262286	0.0418465
Babam1	RefSeq	0.000672511	0	0	0.000811507	0.000977397	0.00100509	0	0.000563952	0.000568904	0.000720177	0.000670714	0.00176579	0.660151	0.80813
Bace1	RefSeq	0.0155238	0.0565422	0.0298958	0.0332928	0.00960618	0.0123146	0.00531224	0.0225976	0.024618	0.00172843	0.0160998	0.0097141	0.154902	1.96297
Bace2	RefSeq	0.0114727	0.0111318	0.00523	0.0109641	0.00667399	0.00678435	0.0021249	0.00338866	0.00343559	0.00432106	0.00939271	0.00512079	0.024225	1.88085
Bach1	RefSeq	0.00877466	0.02057	0.00821857	0.0215172	0.0117225	0.0206066	0.00265612	0.00734621	0.00801638	0.00720271	0.0147584	0.0130691	0.0741787	1.72312
Bad	RefSeq	0.00337056	0.00428482	0.000747142	0.00162301	0.0017912	0.00125636	0.000531224	0	0.0017141	0.000432106	0.00089338	0.000529737	0.0431216	3.18813
Bag1	RefSeq	0.081646	0.08739	0.0889503	0.0767383	0.0892137	0.0502635	0.00478102	0.0112988	0.0406508	0.0139724	0.0762496	0.0342608	0.00448987	2.61681
Bag2	RefSeq	0.000672511	0.000854069	0.00149428	0.00162301	0.000488699	0.000251272	0	0.000563952	0	0	0.000670714	0.000353158	0.0403895	3.39071
Bag3	RefSeq	0.000672511	0.00257668	0.00971285	0.00162301	0.00293009	0.0045229	0.000531224	0.0016968	0.00229039	0.0020165	0.00246019	0.00282526	0.260467	1.86441
Bag4	RefSeq	0.00135303	0.00170814	0.00373571	0.00121902	0.000977397	0.000753816	0	0.0011279	0.0017141	0.000720177	0.00178948	0.000882894	0.295856	1.5634
Bag5	RefSeq	0	0	0.000747142	0.000811507	0.0006502	0	0	0	0	0.000144035	0.000448048	0.000176579	0.227152	2.87363
Bag6	RefSeq	0.00135303	0.00942371	0.00149428	0.00527655	0.0013025	0.0017589	0	0.0011279	0.00458079	0.00115228	0.00357895	0.00211895	0.405393	1.64099
Bai1	RefSeq	0.0269885	0.053126	0.0508259	0.0263898	0.0140003	0.0196015	0.00690591	0.0124267	0.0257632	0.00475317	0.0118502	0.011833	0.0323996	2.59657
Baiap2	RefSeq	0.0863696	0.112245	0.186866	0.121803	0.066096	0.0904739	0.0233718	0.0531005	0.0853061	0.0203109	0.0726733	0.0784123	0.0260431	1.99251
Baiap2l1	RefSeq	0.00809414	0.0128545	0.0119543	0.0182712	0.00569869	0.0123146	0.00106245	0.00621336	0.0103068	0.00360089	0.00916733	0.0100673	0.0709406	1.71179
Baiap2l2	RefSeq	0.00742163	0.0120004	0.00821857	0.00811858	0.00830368	0.00804299	0.00159367	0.00508546	0.00458079	0.00374492	0.0102861	0.00618026	0.0366266	1.65567
Baiap3	RefSeq	0.00135303	0.0068615	0.00523	0.00243452	0.0013025	0.0062818	0.00106245	0.00226075	0.0028593	0.000720177	0.0031309	0.003355	0.178513	1.75249
Bak1	RefSeq	0.000672511	0	0.00224143	0.00121902	0.0006502	0.00125636	0	0	0.0011452	0	0.0031309	0.0024721	0.869155	0.894981
Bambi	RefSeq	0	0	0	0.00121902	0.000488699	0.000251272	0	0	0.000568904	0	0.00089338	0.000529737	0.981418	0.983417
Banf1	RefSeq	0	0	0.000747142	0.00040751	0.0013025	0.000502544	0	0	0.000568904	0.000288071	0.00089338	0.000706316	0.746643	1.20476
Bank1	RefSeq	0.0310396	0.0505493	0.0254129	0.0718658	0.027839	0.0424718	0.0175283	0.0231616	0.0389293	0.0174302	0.0498636	0.0432686	0.314271	1.31021
Banp	RefSeq	0.0053961	0.0179933	0.00971285	0.0133986	0.00960618	0.0118121	0.00159367	0.0016968	0.00801638	0.00374492	0.00581376	0.0113033	0.028981	2.11133
Bap1	RefSeq	0.000672511	0.00257668	0	0.00040751	0.0016276	0.00150763	0	0	0.000568904	0.00100825	0.00089338	0.000882894	0.224277	2.02537
Bard1	RefSeq	0.00472359	0.00513889	0.00373571	0.00284203	0.00260499	0.00276399	0.00318735	0.00395261	0.00801638	0.00129632	0.00559109	0.00406131	0.506441	0.83544
Barhl1	RefSeq	0	0	0.00298857	0.00203052	0.00227989	0.000753816	0	0	0.000568904	0.000432106	0.00335357	0.000529737	0.488842	1.64871
Barhl2	RefSeq	0.000672511	0.00170814	0.00149428	0.00162301	0.000813798	0.00100509	0.000531224	0.00282471	0.0028593	0.000288071	0.00424967	0.00141263	0.264161	0.601436
Barx1	RefSeq	0	0.00343075	0.00298857	0.00203052	0.0003251	0.00201018	0	0.0016968	0.0011452	0.000432106	0.000670714	0.000353158	0.123597	2.50935
Basp1	RefSeq	0.0114727	0.0145626	0.0149529	0.0133986	0.00520999	0.00728917	0.00265612	0.00508546	0.0108757	0.00216053	0.00849661	0.00476763	0.030922	1.96481
Batf	RefSeq	0.000672511	0.00343075	0.00149428	0.00040751	0.00293009	0.00201018	0.000531224	0.0011279	0.00343559	0.000576142	0.00111876	0.00141263	0.510051	1.33443
Batf3	RefSeq	0.00674912	0.00513889	0.00597714	0.00162301	0.0024414	0.00351781	0	0.00395261	0.00229039	0.000432106	0.00134143	0.00353158	0.0551392	2.20359
Bax	RefSeq	0	0.000854069	0.000747142	0.00040751	0.000977397	0.00276399	0	0.000563952	0.000568904	0.000432106	0.00156409	0.000882894	0.533736	1.43325
Baz1a	RefSeq	0.0836715	0.227052	0.0882032	0.68495	0.0752134	0.0784106	0.0371816	0.0875609	0.091601	0.0244879	0.0954803	0.117266	0.2458	2.72831
Baz1b	RefSeq	0.0964973	0.107092	0.100905	0.090137	0.0968651	0.0628294	0.00849959	0.019209	0.0515265	0.0184384	0.0854169	0.0499786	0.00430048	2.37837
Baz2a	RefSeq	0.00269805	0.00513889	0.00448285	0.00446504	0.00260499	0.00376908	0.000531224	0	0.0028593	0.00187246	0.00559109	0.00370816	0.173282	1.59034
Baz2b	RefSeq	0.0148433	0.0351326	0.0194358	0.0345119	0.0260478	0.0369438	0.00584347	0.00791017	0.0194683	0.0155568	0.0389068	0.0249022	0.180993	1.48253
Bbox1	RefSeq	0.000672511	0.00343075	0.00373571	0.00243452	0.00439619	0.00150763	0.00106245	0.0016968	0.000568904	0.000864213	0.00290824	0.00300184	0.190405	1.60133
Bbs1	RefSeq	0	0.00343075	0.00149428	0.00487255	0.00260499	0.00150763	0	0.00338866	0.0011452	0.000576142	0.00268286	0.00176579	0.42312	1.45525
Bbs2	RefSeq	0.0108002	0.0068615	0.00971285	0.00852609	0.00276859	0.00502544	0.00106245	0.0016968	0.00343559	0.00345685	0.0131916	0.00441447	0.241532	1.60302
Bbs4	RefSeq	0.0614066	0.14137	0.0635374	0.0198942	0.01042	0.0123146	0.00584347	0.0434985	0.0263395	0.0024486	0.00894466	0.0135988	0.156516	3.06876
Bbs5	RefSeq	0.0654577	0.0299937	0.0224244	0.0828264	0.09654	0.0784106	0.0254967	0.0299389	0.03607	0.070439	0.0661862	0.0563377	0.325581	1.32054
Bbs7	RefSeq	0.0202474	0.0171393	0.0171944	0.0308583	0.0240951	0.0301572	0.0116849	0.0180761	0.0188921	0.0181503	0.0257152	0.0187196	0.155565	1.25579
Bbx	RefSeq	0.0431848	0.0745356	0.0291486	0.0243592	0.00862878	0.0133197	0.00796836	0.0299389	0.0177469	0.0044651	0.0203495	0.0137754	0.164312	2.04975
Bcam	RefSeq	0.00742163	0.00856964	0.00597714	0.0113681	0.00520999	0.0113095	0.00106245	0.00395261	0.00572598	0.00331282	0.0105088	0.00529737	0.0766341	1.66966
Bcan	RefSeq	0.00202554	0.00170814	0.00224143	0.00406105	0	0.00150763	0.000531224	0.0011279	0.00229039	0.000432106	0.00268286	0.00229553	0.6035	1.23331
Bcan:copy2	RefSeq	0.00202554	0.00170814	0.00224143	0.00284203	0	0.00125636	0.000531224	0.0011279	0.00229039	0.000288071	0.00201214	0.00194237	0.569156	1.22966
Bcap29	RefSeq	0.00337056	0.00343075	0.00149428	0.00324954	0.0017912	0.00201018	0	0.0011279	0.0017141	0.000720177	0.00089338	0.00105947	0.00449431	2.78267
Bcap31	RefSeq	0.00135303	0.00513889	0.00523	0.00406105	0.00325519	0.00402035	0.000531224	0.0016968	0.00229039	0.00216053	0.00626181	0.003355	0.287558	1.415
Bcar1	RefSeq	0.00405108	0.000854069	0.00298857	0.00690308	0.00406899	0.00728917	0.00106245	0.0011279	0.0017141	0.00230457	0.00581376	0.00317842	0.17046	1.72058
Bcar3	RefSeq	0.0519594	0.0788204	0.041113	0.0836379	0.0354904	0.0439795	0.0127473	0.0265503	0.0629784	0.0133962	0.0619392	0.0565143	0.22289	1.43086
Bcas1	RefSeq	0.0168688	0.0411256	0.0157001	0.0162407	0.00406899	0.0115608	0.00371857	0.0118628	0.0108757	0.00345685	0.0107341	0.00953752	0.134088	2.10349
Bcas2	RefSeq	0.000672511	0.00428482	0.00747142	0.00690308	0.000977397	0.00402035	0.00106245	0.00338866	0.0017141	0.000432106	0.00290824	0.00229553	0.143818	2.06164
Bcas3	RefSeq	0.0904206	0.161926	0.101652	0.166468	0.0833535	0.0776568	0.0122161	0.0604467	0.0727089	0.033275	0.105541	0.0881264	0.0377233	1.83038
Bcat1	RefSeq	0.789495	2.36645	2.51965	2.62083	0.662107	1.25858	0.17369	0.512944	1.18799	0.099825	0.522122	0.57485	0.0217141	3.32651
Bcat2	RefSeq	0.0856971	0.0908208	0.0904446	0.0905409	0.0903547	0.052525	0.00531224	0.0158154	0.0452316	0.0169971	0.0751308	0.0406199	0.00324642	2.51314
Bccip	RefSeq	0.00135303	0.00257668	0.00224143	0.00162301	0.0024414	0.00125636	0	0.00226075	0.0028593	0.000576142	0.00134143	0.00211895	0.461611	1.25504
Bcdin3d	RefSeq	0	0.000854069	0.000747142	0.00040751	0.000488699	0.000502544	0	0.000563952	0	0.000144035	0	0.000176579	0.0437553	3.39145
Bche	RefSeq	0.00472359	0.00343075	0.00224143	0.0093376	0.00406899	0.00427162	0.00371857	0.00508546	0.00629489	0.00331282	0.0111795	0.00459105	0.523716	0.821303
Bckdha	RefSeq	0.081646	0.0771123	0.0859517	0.0751118	0.0817259	0.0492585	0.00478102	0.00960202	0.0400745	0.0138283	0.0711065	0.0321419	0.00413245	2.62808
Bckdhb	RefSeq	0.0202474	0.0359867	0.041113	0.0937905	0.042328	0.0371951	0.00478102	0.0124267	0.0148876	0.0152687	0.0849716	0.0747042	0.564974	1.30729
Bckdk	RefSeq	0.00135303	0	0.00224143	0.00243452	0.000163599	0.000753816	0	0	0	0.000144035	0.00089338	0.00176579	0.211599	2.47802
Bcl10	RefSeq	0.00337056	0.00257668	0	0.00284203	0.00700118	0.0062818	0.00106245	0.0016968	0.0011452	0.000864213	0.0031309	0.0024721	0.129795	2.12813
Bcl11a	RefSeq	0.0053961	0.0197015	0.0216772	0.0267973	0.00927898	0.0128172	0.00106245	0.00452151	0.011452	0.00403299	0.00961538	0.00529737	0.0302182	2.6588
Bcl11b	RefSeq	0.740914	2.19766	2.34923	1.18597	0.429629	0.977359	0.164128	0.461535	1.12215	0.054162	0.25044	0.206982	0.033896	3.48799
Bcl2	RefSeq	0.0188943	0.027417	0.0127115	0.0312623	0.0255591	0.0256343	0.00424979	0.00847412	0.0166017	0.0132522	0.0330931	0.0211917	0.167753	1.46061
Bcl2a1	RefSeq	0.000672511	0	0	0	0.000813798	0.000251272	0.000531224	0.000563952	0	0.000288071	0	0.000529737	0.878951	0.908309
Bcl2l1	RefSeq	0.0317121	0.0659659	0.0426073	0.0527831	0.0125363	0.0226191	0.00849959	0.0220337	0.0349248	0.00576142	0.0147584	0.0157178	0.0510602	2.24418
Bcl2l1:copy2	RefSeq	0.00135303	0	0.00373571	0.00243452	0.0014661	0	0	0.000563952	0.000568904	0.00100825	0.000222666	0.00158921	0.228578	2.27407
Bcl2l10	RefSeq	0.00202554	0.00599296	0.00672428	0.00324954	0.00569869	0.00402035	0.00159367	0.0016968	0.00343559	0.00331282	0.0116275	0.00706316	0.925425	0.964559
Bcl2l11	RefSeq	0.00809414	0.0128545	0.01046	0.00609157	0.00586019	0.00678435	0.0021249	0.00282471	0.00514969	0.00172843	0.00536571	0.00794831	0.0196047	1.99448
Bcl2l12	RefSeq	0.000672511	0	0.000747142	0.00121902	0.000163599	0.000753816	0	0	0.0011452	0.000144035	0.000670714	0	0.34135	1.81438
Bcl2l13	RefSeq	0.00674912	0.0068615	0.01046	0.0093376	0.00569869	0.00678435	0.0021249	0.00508546	0.00687118	0.00504124	0.0111795	0.00812489	0.418825	1.19424
Bcl2l14	RefSeq	0.0141708	0.0239863	0.00747142	0.0207057	0.0153028	0.0110583	0.0021249	0.00903807	0.00458079	0.00417703	0.0131916	0.00759516	0.0183656	2.2771
Bcl2l15	RefSeq	0.000672511	0	0.00448285	0.000811507	0.0003251	0	0.000531224	0	0.0011452	0.000144035	0	0.000882894	0.443031	2.32747
Bcl2l2	RefSeq	0	0.000854069	0.000747142	0.000811507	0.000977397	0.000251272	0	0.000563952	0	0.000144035	0	0.00158921	0.478931	1.58514
Bcl3	RefSeq	0.00269805	0.00343075	0.00298857	0.00324954	0.00553509	0.00502544	0	0.0011279	0.0011452	0.00259264	0.00268286	0.00688658	0.237915	1.5883
Bcl6	RefSeq	0.00202554	0.00513889	0.00149428	0.00284203	0.0014661	0.00351781	0	0.00282471	0.0017141	0.000720177	0.00380162	0.00459105	0.624873	1.20752
Bcl6b	RefSeq	0.00135303	0.00170814	0.00448285	0.00121902	0	0	0	0.000563952	0.0017141	0	0.00134143	0.00141263	0.428194	1.74142
Bcl7b	RefSeq	0.00405108	0.0102778	0.00448285	0.00365354	0.00309369	0.00251272	0.00106245	0.00621336	0.0011452	0.0020165	0.004695	0.003355	0.292169	1.51841
Bcl7c	RefSeq	0	0.00170814	0.00149428	0.00243452	0.000163599	0.00100509	0	0	0.000568904	0.000288071	0.000448048	0.00194237	0.252979	2.09572
Bcl9l	RefSeq	0.00809414	0.0111318	0.0112071	0.0150217	0.0122091	0.0103044	0.0021249	0.00677732	0.00687118	0.00576142	0.0102861	0.00953752	0.0162513	1.6434
Bclaf1	RefSeq	0.00742163	0.00771557	0.00896571	0.00690308	0.00293009	0.00376908	0.00424979	0.00621336	0.00687118	0.00187246	0.00514305	0.0024721	0.186076	1.40576
Bco1	RefSeq	0.00472359	0.0102778	0.00821857	0.00852609	0.00781498	0.00603053	0.00106245	0.0011279	0.00343559	0.00115228	0.0102861	0.00653342	0.0696655	1.93203
Bco2	RefSeq	0.00135303	0.00771557	0.00224143	0.00446504	0.000813798	0.00150763	0.000531224	0.0016968	0.0028593	0.00144035	0.00246019	0.000529737	0.25595	1.90137
Bcor	RefSeq	0.00269805	0.0068615	0.00896571	0.00730707	0.00325519	0.00854553	0.00159367	0.00282471	0.00343559	0.00144035	0.008722	0.00476763	0.142932	1.65174
Bcorl1	RefSeq	0.00607661	0.00513889	0.00971285	0.0150217	0.00602379	0.0045229	0.00159367	0.0011279	0.00514969	0.0024486	0.0105088	0.00830147	0.230969	1.59617
Bcs1l	RefSeq	0.081646	0.086536	0.0896975	0.0755193	0.0888886	0.0495097	0.00424979	0.00960202	0.0389293	0.0133962	0.0735667	0.032495	0.003438	2.7392
Bdh1	RefSeq	0.0607341	0.0299937	0.0276544	0.0337004	0.0315829	0.0354362	0.019122	0.0237255	0.0309129	0.0319787	0.0429311	0.0305527	0.298864	1.22251
Bdh2	RefSeq	0.00607661	0.00428482	0.00896571	0.00811858	0.00618738	0.00376908	0.00159367	0.00226075	0.00858528	0.00129632	0.0078259	0.00353158	0.222454	1.49051
Bdkrb1	RefSeq	0.000672511	0	0	0.000811507	0	0.000251272	0	0	0.000568904	0.000432106	0.000448048	0.000706316	0.723578	0.805099
Bdkrb2	RefSeq	0.00337056	0.00170814	0.00523	0.00974511	0.00553509	0.00502544	0.00106245	0.0011279	0.00400449	0.00288071	0.00424967	0.00547395	0.170579	1.62849
Bdnf	RefSeq	0.00202554	0.00343075	0.00597714	0.0142101	0.00732628	0.0369438	0.00159367	0.00395261	0.00229039	0.00331282	0.0163225	0.0162475	0.488811	1.59914
Bdnf:copy2	RefSeq	0.00135303	0.00343075	0.00373571	0.0105566	0.00553509	0.0346824	0.00159367	0.00282471	0.0017141	0.00288071	0.0145358	0.0144817	0.55586	1.5591
Bdp1	RefSeq	0.00269805	0.00170814	0.00149428	0.00730707	0.00227989	0.00904808	0.00318735	0.00282471	0.00629489	0.0020165	0.00402428	0.00300184	0.726628	1.14923
Becn1	RefSeq	0.000672511	0.00771557	0.00224143	0.00974511	0.00439619	0.00351781	0.00159367	0.0016968	0.00343559	0.00216053	0.00559109	0.00370816	0.308343	1.55553
Begain	RefSeq	0.0371162	0.0745356	0.0276544	0.0190827	0.0117225	0.0196015	0.00849959	0.038977	0.0217587	0.00590639	0.0174413	0.0167773	0.238043	1.73475
Bend5	RefSeq	0.00337056	0.0068615	0.00149428	0.0117756	0.00309369	0.00653307	0.00159367	0.00226075	0.0028593	0.00273667	0.0031309	0.00229553	0.101163	2.22687
Bend6	RefSeq	0.00135303	0.00257668	0.000747142	0.00609157	0.00276859	0.00527671	0	0.00282471	0.0028593	0.00158439	0.00603643	0.0024721	0.676999	1.19248
Bend7	RefSeq	0.0215924	0.0257089	0.0269072	0.0219247	0.0110702	0.0070379	0.00478102	0.0146875	0.0154565	0.00432106	0.00939271	0.0137754	0.0566821	1.83038
Best1	RefSeq	0.00202554	0.00170814	0.000747142	0.00040751	0.000488699	0.000502544	0	0	0.0017141	0.000432106	0.000448048	0.000353158	0.234583	1.99482
Best2	RefSeq	0.0897481	0.226198	0.0530673	0.0198942	0.0182329	0.0351849	0.0122161	0.0643993	0.0744304	0.00489721	0.0165479	0.0881264	0.422556	1.69722
Best3	RefSeq	0.0182218	0.0299937	0.0261601	0.0905409	0.0374431	0.0738854	0.00796836	0.0242895	0.0188921	0.0126761	0.0565735	0.0667559	0.364072	1.47602
Bet1	RefSeq	0	0	0	0	0.000163599	0.0017589	0.000531224	0	0	0.000288071	0.000222666	0.000706316	0.928572	1.09966
Bet1l	RefSeq	0	0.000854069	0	0	0.0013025	0.000251272	0	0	0	0	0.000670714	0	0.286677	3.58996
Bex1	RefSeq	0.000672511	0	0	0.000811507	0.000488699	0.000502544	0	0	0	0	0	0.000353158	0.0529991	7.00893
Bex2	RefSeq	0.00135303	0.0068615	0.00224143	0.00568406	0.0011389	0.0017589	0.00106245	0.0016968	0.00458079	0.000144035	0.000670714	0.00441447	0.418222	1.51463
Bfsp1	RefSeq	0.00202554	0.00428482	0.00523	0.0109641	0.00602379	0.00477417	0.0021249	0.000563952	0.0017141	0.0020165	0.00246019	0.00494421	0.0459105	2.40906
Bfsp2	RefSeq	0.026316	0.0548341	0.0216772	0.0588711	0.0408619	0.0248805	0.00902874	0.0242895	0.0223276	0.0195907	0.0297395	0.0238427	0.0572243	1.76559
Bgn	RefSeq	0.00202554	0.00257668	0	0.00121902	0.00276859	0.000753816	0.000531224	0.000563952	0.00229039	0.00100825	0.00089338	0.00105947	0.360327	1.47221
Bhlha15	RefSeq	0.00135303	0	0.00373571	0.00040751	0.000977397	0.00125636	0.000531224	0.0011279	0.000568904	0.000144035	0.00134143	0.00176579	0.541121	1.41077
Bhlhe22	RefSeq	0.000672511	0.000854069	0.00597714	0.00121902	0.000163599	0.00125636	0.000531224	0	0.0011452	0.000432106	0.00178948	0.000529737	0.336721	2.29072
Bhlhe23	RefSeq	0.00135303	0	0	0.00162301	0.0013025	0	0.000531224	0	0.0017141	0.000432106	0.000670714	0.000706316	0.927753	1.05527
Bhlhe40	RefSeq	0	0.000854069	0	0.00040751	0.0011389	0.00100509	0.000531224	0	0.000568904	0.000432106	0.00156409	0.00211895	0.45663	0.652998
Bhmt	RefSeq	0.00202554	0.00257668	0.00747142	0.00365354	0.00862878	0.00678435	0.00159367	0.00226075	0.00458079	0.00460914	0.00827395	0.010597	0.944609	0.975717
Bhmt2	RefSeq	0.00405108	0.00257668	0.000747142	0.00609157	0.0024414	0.00276399	0.00265612	0.00395261	0.0028593	0.00288071	0.00290824	0.0024721	0.841406	1.05318
Bicc1	RefSeq	0.0283415	0.0462645	0.0373773	0.0544061	0.027839	0.020104	0.00584347	0.0146875	0.0211824	0.00532931	0.0237031	0.0233129	0.0116182	2.27871
Bicd1	RefSeq	0.0458828	0.0565422	0.0605387	0.0669932	0.0566534	0.049761	0.00690591	0.0107349	0.0429412	0.0329869	0.117394	0.0681685	0.59829	1.20506
Bicd2	RefSeq	0.0101197	0.0402715	0.0142058	0.0190827	0.01042	0.0128172	0.00106245	0.0135596	0.011452	0.00230457	0.00894466	0.011833	0.104329	2.17504
Bid	RefSeq	0.00202554	0.00257668	0.00373571	0.00243452	0.0011389	0.00351781	0.000531224	0	0	0.00172843	0.00111876	0.00264868	0.0222386	2.55997
Bik	RefSeq	0.00337056	0.000854069	0.00149428	0.0109641	0.00341879	0.000753816	0.000531224	0.000563952	0.0017141	0.00115228	0.00201214	0.00282526	0.263504	2.37024
Bin1	RefSeq	0.0850245	0.0951056	0.0941803	0.0872949	0.0908413	0.0567966	0.00531224	0.0107349	0.0423649	0.0148366	0.0829567	0.0399136	0.00511956	2.5966
Bin2	RefSeq	0.00135303	0.0111318	0	0.00974511	0.00553509	0.00552798	0.000531224	0.0011279	0.00343559	0.00316878	0.00268286	0.00688658	0.239679	1.86694
Bin2a	RefSeq	0.0114727	0.0171393	0.0201829	0.0495335	0.0253976	0.0241267	0.00106245	0.00508546	0.0103068	0.00605043	0.0431565	0.0303761	0.349246	1.53953
Bin3	RefSeq	0	0.00428482	0.00224143	0.00284203	0.0024414	0.00201018	0	0.00226075	0.0028593	0.000720177	0.00290824	0.00176579	0.476934	1.31439
Birc2	RefSeq	0	0.00343075	0.00224143	0.00121902	0.000488699	0.00577926	0	0	0	0.000432106	0.00424967	0.00141263	0.318987	2.15922
Birc3	RefSeq	0.00135303	0.00599296	0.000747142	0.00324954	0.0024414	0.00276399	0.000531224	0.00226075	0.000568904	0.000864213	0.00111876	0.00176579	0.0928927	2.32755
Birc5	RefSeq	0.0101197	0.0128545	0.00298857	0.00609157	0.00309369	0.0017589	0.0021249	0.00564941	0.00572598	0.00172843	0.00424967	0.00158921	0.226119	1.75183
Birc6	RefSeq	0.0344101	0.03341	0.0470902	0.0673972	0.0353268	0.0331725	0.00796836	0.0175122	0.0326344	0.0181503	0.0538879	0.0326716	0.120808	1.54035
Birc7	RefSeq	0.000672511	0	0.000747142	0.000811507	0.000163599	0.000251272	0	0	0	0	0.000670714	0.000529737	0.233491	2.2042
Bivm	RefSeq	0.00809414	0.00428482	0.00523	0.0121796	0.00960618	0.00552798	0.0021249	0.000563952	0.0017141	0.00345685	0.00424967	0.00529737	0.0124625	2.58075
Blcap	RefSeq	0	0.00170814	0	0	0.000163599	0.00100509	0	0	0	0	0	0.000176579	0.186195	16.292
Blk	RefSeq	0.00472359	0.0128545	0.00672428	0.0410074	0.0131865	0.00904808	0.0021249	0.00452151	0.0011452	0.00835499	0.0178893	0.0169538	0.356732	1.7169
Blmh	RefSeq	0.0330651	0.0471185	0.0298958	0.0186752	0.00683758	0.010807	0.00318735	0.019209	0.0120209	0.0024486	0.00849661	0.0128925	0.0663275	2.51308
Blnk	RefSeq	0.0215924	0.0419796	0.0186887	0.0905409	0.0262114	0.0432256	0.00424979	0.0146875	0.0108757	0.0115238	0.0427085	0.0413263	0.165591	1.93217
Bloc1s1	RefSeq	0	0.000854069	0.00149428	0.00040751	0.000163599	0.000753816	0.00106245	0.0011279	0.000568904	0	0.00089338	0.00158921	0.422442	0.70076
Bloc1s2	RefSeq	0.00135303	0.000854069	0.00298857	0.00121902	0.0013025	0.00150763	0.00106245	0	0.0011452	0.000288071	0.00089338	0.00141263	0.0799718	1.92114
Bloc1s4	RefSeq	0	0.00170814	0	0.00284203	0.0003251	0.00427162	0	0	0	0.000288071	0.00156409	0.00105947	0.222746	3.14149
Bloc1s5	RefSeq	0.00202554	0.00513889	0.00298857	0.00446504	0.000488699	0.00326654	0.00159367	0.000563952	0	0.00144035	0.00380162	0.00141263	0.0978399	2.08497
Bloc1s6	RefSeq	0	0.00257668	0	0.00203052	0.000163599	0.00150763	0.000531224	0.000563952	0.000568904	0.000432106	0	0.000353158	0.2295	2.56331
Blvra	RefSeq	0.082999	0.0899667	0.0882032	0.160784	0.12031	0.274937	0.00478102	0.0124267	0.0412197	0.0354355	0.181345	0.133691	0.138635	1.99854
Blvrb	RefSeq	0.00337056	0.00343075	0.00298857	0.00487255	0.00569869	0.00879681	0.000531224	0.0011279	0.00229039	0.00532931	0.00737785	0.00529737	0.421845	1.32813
Blzf1	RefSeq	0.00135303	0.000854069	0.00149428	0	0.0003251	0.000502544	0	0.000563952	0	0.000288071	0	0.00158921	0.343032	1.85522
Bmf	RefSeq	0.00674912	0.00428482	0.00448285	0.00406105	0.0021163	0.00402035	0.00318735	0.00508546	0.00229039	0.00475317	0.00581376	0.00441447	0.970933	1.00665
Bmi1	RefSeq	0	0	0	0	0	0	0	0	0.000568904	0	0	0.000176579	0.001	0
Bmp1	RefSeq	0.00674912	0.0102778	0.00523	0.0113681	0.00960618	0.0133197	0.00106245	0.00621336	0.00629489	0.00849903	0.00804857	0.0134223	0.314821	1.29881
Bmp10	RefSeq	0	0.00257668	0	0.00121902	0.000163599	0.000251272	0	0.000563952	0.000568904	0	0.000222666	0.000353158	0.373704	2.46422
Bmp15	RefSeq	0.00135303	0.000854069	0	0.00040751	0	0	0	0	0.000568904	0	0.000222666	0	0.26315	3.30306
Bmp2	RefSeq	0.000672511	0.00170814	0.00149428	0	0.0013025	0.00100509	0	0.000563952	0.000568904	0.000576142	0.000448048	0.000529737	0.0727188	2.30109
Bmp3	RefSeq	0.00742163	0.0068615	0.00523	0.00974511	0.00341879	0.00276399	0	0.00282471	0.0028593	0.00144035	0.004695	0.00211895	0.0202596	2.54271
Bmp4	RefSeq	0	0.000854069	0	0.00040751	0.0003251	0.000502544	0	0	0	0	0	0.000176579	0.0611096	11.8317
Bmp5	RefSeq	0.0296865	0.0385489	0.0306429	0.0678047	0.0410255	0.0366926	0.00531224	0.0175122	0.0274847	0.0279448	0.0498636	0.0271977	0.104081	1.57358
Bmp6	RefSeq	0.0627516	0.104529	0.13603	0.0393844	0.0193739	0.0266394	0.0132785	0.0372851	0.0538169	0.00792289	0.0313036	0.0203088	0.110636	2.37139
Bmp7	RefSeq	0.00944717	0.02057	0.00896571	0.0198942	0.00748778	0.0123146	0.000531224	0.0163843	0.00858528	0.00460914	0.0149811	0.0134223	0.357871	1.34464
Bmp8a	RefSeq	0.00405108	0.00771557	0.0112071	0.0109641	0.00358239	0.00804299	0.0021249	0.00677732	0.0028593	0.00158439	0.008722	0.0097141	0.272372	1.43362
Bmper	RefSeq	0.0384612	0.0822511	0.0478373	0.0531871	0.022629	0.0334237	0.0180596	0.0327636	0.0263395	0.0181503	0.0373427	0.0342608	0.0837333	1.66424
Bmpr1a	RefSeq	0.00135303	0.00428482	0.000747142	0.0113681	0.0120476	0.0291521	0	0.0016968	0.00343559	0.012244	0.0138623	0.0157178	0.708347	1.25548
Bmpr1b	RefSeq	0.000672511	0.0068615	0.00149428	0.0799843	0.0011389	0.00201018	0	0	0.0011452	0.000576142	0.00089338	0.00123605	0.30637	23.9333
Bmpr2	RefSeq	0.0998678	0.105383	0.103146	0.0970365	0.104191	0.0610682	0.00902874	0.0169482	0.0549621	0.0252081	0.095703	0.0547485	0.00865336	2.22407
Bms1	RefSeq	0.00809414	0.0179933	0.00747142	0.0133986	0.00537149	0.00477417	0.000531224	0.0016968	0.0028593	0.00158439	0.00670714	0.00317842	0.0220869	3.44883
Bmx	RefSeq	0.00674912	0.00428482	0.0112071	0.00771458	0.00586019	0.0125659	0.00159367	0.00508546	0.00514969	0.0044651	0.00715519	0.00459105	0.0538968	1.72544
Bmyc	RefSeq	0	0	0.00149428	0.00284203	0	0.000502544	0	0	0	0	0.00089338	0.00123605	0.416837	2.27237
Bnc1	RefSeq	0.00269805	0.0068615	0.00597714	0.00730707	0.000977397	0.00427162	0.00106245	0.00282471	0.0017141	0.000720177	0.0031309	0.00353158	0.0595123	2.16366
Bnc2	RefSeq	0.0850245	0.185072	0.109123	0.0767383	0.0361406	0.071624	0.019122	0.0740063	0.0395056	0.0139724	0.0422604	0.0588098	0.0528902	2.27605
Bnip1	RefSeq	0.000672511	0.0068615	0.000747142	0.00243452	0.0003251	0.00301526	0	0.0011279	0	0.000720177	0.00447233	0.000706316	0.361543	2.00037
Bnip2	RefSeq	0.00135303	0.000854069	0.00523	0.00121902	0.000813798	0.00201018	0.000531224	0.000563952	0.00229039	0.00158439	0.00335357	0.00123605	0.704956	1.2009
Bnip3	RefSeq	0	0.00257668	0	0.00162301	0.0006502	0.00125636	0	0.000563952	0.0011452	0.000864213	0.000670714	0.000882894	0.477736	1.4796
Bnip3l	RefSeq	0.000672511	0.00856964	0.00373571	0.0125871	0.00537149	0.0070379	0.00106245	0.0011279	0.0028593	0.00129632	0.00268286	0.00830147	0.123977	2.19121
Bod1	RefSeq	0.00607661	0.0179933	0.00971285	0.0194902	0.00406899	0.00929935	0.000531224	0.00282471	0.00858528	0.00216053	0.00559109	0.00812489	0.0584754	2.39564
Bok	RefSeq	0.000672511	0.00599296	0.00224143	0.0194902	0.0148141	0.0449845	0.00106245	0.00226075	0.0011452	0.00345685	0.0147584	0.0146583	0.28434	2.36184
Bola1	RefSeq	0.000672511	0.00343075	0	0.00243452	0.000163599	0.00100509	0	0	0	0.000144035	0.000222666	0.000706316	0.105781	7.18205
Bola3	RefSeq	0.0546575	0.0179933	0.0142058	0.0129911	0.0232813	0.0304085	0.0185908	0.0220337	0.0188921	0.0273686	0.0290688	0.0183665	0.64829	1.14307
Boll	RefSeq	0.0506064	0.0625497	0.0530673	0.097444	0.0906798	0.0457384	0.00265612	0.0135596	0.0583977	0.0525776	0.180004	0.0989	0.972623	0.985202
Boll:copy2	RefSeq	0.0506064	0.0625497	0.0530673	0.097444	0.0911685	0.0462409	0.00265612	0.0135596	0.0583977	0.0525776	0.182239	0.0989	0.964801	0.982238
Bop1	RefSeq	0.00472359	0.0111318	0.0127115	0.0113681	0.00634889	0.00829426	0.000531224	0.00508546	0.00343559	0.00158439	0.00581376	0.00812489	0.0160854	2.22085
Bora	RefSeq	0.00472359	0.00428482	0	0.00811858	0.00504639	0.00879681	0.00371857	0.00338866	0.0125972	0.00605043	0.00849661	0.00847805	0.33028	0.724796
Borcs5	RefSeq	0.0101197	0.0188474	0.0112071	0.0243592	0.00602379	0.0062818	0.00159367	0.00508546	0.011452	0.00302474	0.00894466	0.00847805	0.0978027	1.99176
Borcs6	RefSeq	0	0.000854069	0.000747142	0.00730707	0.00260499	0.00402035	0	0	0.0011452	0.00129632	0.00514305	0.00211895	0.494527	1.60083
Borcs7	RefSeq	0.00202554	0	0.000747142	0.00568406	0.00390749	0.0113095	0	0.0016968	0.0011452	0.00821096	0.00536571	0.00918437	0.893296	0.924647
Borcs8	RefSeq	0	0.000854069	0.00298857	0.000811507	0.0011389	0.00276399	0	0.000563952	0.0011452	0.000720177	0.000670714	0.00105947	0.199382	2.05722
Bpgm	RefSeq	0.0108002	0.0317019	0.0171944	0.0142101	0.0100928	0.0148273	0.00159367	0.0112988	0.00744009	0.00316878	0.00983804	0.0097141	0.034941	2.29544
Bphl	RefSeq	0.00202554	0.00513889	0.00224143	0.00649557	0.00586019	0.00376908	0.000531224	0.0011279	0.0017141	0.00129632	0.00134143	0.00176579	0.0108484	3.28294
Bpi	RefSeq	0.00202554	0.00599296	0.01046	0.00243452	0.00520999	0.0062818	0.00265612	0.0016968	0.00229039	0.00460914	0.00402428	0.00476763	0.174795	1.61665
Bpifa1	RefSeq	0	0.00428482	0.00672428	0.00162301	0.000813798	0.0017589	0.000531224	0	0.000568904	0.000288071	0.00156409	0.000529737	0.11659	4.36665
Bpifa2	RefSeq	0.000672511	0.000854069	0	0.00040751	0.0003251	0	0	0	0	0.00100825	0	0	0.3648	2.24071
Bpifa2f	RefSeq	0	0	0	0.00203052	0.0003251	0	0	0.0016968	0.000568904	0	0.000222666	0.000353158	0.851744	0.828998
Bpifa3	RefSeq	0.00607661	0.00856964	0.00149428	0.00243452	0.0021163	0.00201018	0.00159367	0.000563952	0.00458079	0	0.00089338	0.00194237	0.144254	2.37112
Bpifa5	RefSeq	0.000672511	0.000854069	0.00298857	0	0	0	0	0	0	0	0	0.000353158	0.20351	12.7851
Bpifb1	RefSeq	0.00472359	0.00942371	0.00523	0.00811858	0.00748778	0.00603053	0.000531224	0.00564941	0.00458079	0.00115228	0.00357895	0.003355	0.00699817	2.17609
Bpifb2	RefSeq	0.00607661	0.00513889	0.00523	0.00365354	0.00358239	0.00351781	0	0.000563952	0.00343559	0.000864213	0.00380162	0.00512079	0.0511617	1.97294
Bpifb3	RefSeq	0.00135303	0.00343075	0.00523	0.00324954	0.0024414	0.0017589	0	0	0.0028593	0.000144035	0.00268286	0.00194237	0.0675459	2.28924
Bpifb4	RefSeq	0.00674912	0.0214241	0.0127115	0.0215172	0.00862878	0.0062818	0.00159367	0.00564941	0.00629489	0.00230457	0.00693252	0.00812489	0.0423867	2.50203
Bpifb6	RefSeq	0	0.000854069	0.00149428	0.00040751	0.000488699	0	0.000531224	0	0	0.000144035	0	0	0.131702	4.80491
Bpifc	RefSeq	0.0053961	0.0068615	0.00597714	0.00527655	0.00504639	0.00904808	0.00159367	0.00508546	0.00343559	0.00259264	0.00827395	0.00423789	0.103602	1.49116
Bpnt1	RefSeq	0.00135303	0.00343075	0.00149428	0.0133986	0.0017912	0.00402035	0.0021249	0.0016968	0.00400449	0.000720177	0.00134143	0.00229553	0.298788	2.09206
Brap	RefSeq	0.00202554	0.00257668	0.00298857	0.00121902	0.00520999	0.00201018	0.000531224	0.000563952	0.0028593	0.00216053	0.00380162	0.0024721	0.44864	1.29392
Brca1	RefSeq	0.0998678	0.104529	0.103893	0.0994745	0.102239	0.0655934	0.0100912	0.0214648	0.0612569	0.0267925	0.0921268	0.0508615	0.00649023	2.19197
Brca2	RefSeq	0.00337056	0.00856964	0	0.00730707	0.0011389	0.00376908	0.000531224	0.0011279	0.00514969	0.0020165	0.00268286	0.00264868	0.307664	1.70626
Brcc3	RefSeq	0.000672511	0.00170814	0.000747142	0	0.000163599	0.00100509	0.000531224	0	0.000568904	0	0.00089338	0.000706316	0.389907	1.59139
Brd1	RefSeq	0.101893	0.1208	0.0956746	0.110031	0.092471	0.058053	0.00690591	0.0203369	0.0498124	0.0158448	0.0809446	0.0377924	0.00170085	2.73545
Brd2	RefSeq	0.000672511	0.00343075	0.000747142	0.00649557	0.0003251	0.000502544	0	0.0011279	0.00400449	0.000864213	0.000670714	0.00211895	0.637989	1.38553
Brd2:copy2	RefSeq	0.000672511	0.00343075	0.000747142	0.00649557	0.0003251	0.000502544	0	0.0011279	0.00400449	0.000864213	0.000670714	0.00211895	0.637989	1.38553
Brd3	RefSeq	0.00202554	0.00170814	0.00373571	0.00487255	0.0013025	0.00351781	0.000531224	0.00226075	0.00343559	0.00100825	0.00380162	0.00317842	0.549625	1.20726
Brd4	RefSeq	0.0593811	0.131092	0.0254129	0.0414149	0.0153028	0.0218652	0.0100912	0.0474511	0.0354937	0.00576142	0.0194534	0.0273743	0.232394	2.02211
Brd7	RefSeq	0.00135303	0.00428482	0	0.00203052	0.00276859	0.00125636	0	0.00226075	0.00343559	0.000864213	0.00514305	0.003355	0.577975	0.776521
Brd8	RefSeq	0.00202554	0.00428482	0.00448285	0.00852609	0.00341879	0.00402035	0.000531224	0.00282471	0.00229039	0.00302474	0.00603643	0.003355	0.237421	1.48144
Brd9	RefSeq	0.000672511	0.00257668	0.000747142	0.00609157	0.00439619	0.00779172	0.000531224	0.0016968	0.000568904	0.000720177	0.0031309	0.00229553	0.126588	2.49072
Brdt	RefSeq	0.00472359	0.0102778	0.00149428	0.0089336	0.0021163	0.00326654	0.00106245	0.00338866	0.00458079	0.00158439	0.00223481	0.00194237	0.141045	2.08282
Bre	RefSeq	0.117409	0.207336	0.142765	0.142916	0.087261	0.071624	0.019122	0.0745703	0.0910321	0.0361557	0.144225	0.084948	0.0759169	1.70938
Brf1	RefSeq	0.0856971	0.0925289	0.0896975	0.0795803	0.09133	0.0555403	0.00478102	0.0124267	0.0395056	0.0152687	0.0802739	0.0369095	0.00445815	2.61345
Brf2	RefSeq	0	0.000854069	0.00224143	0.00040751	0.0019527	0.00201018	0	0.000563952	0.000568904	0	0.00290824	0.000706316	0.462053	1.57262
Bri3	RefSeq	0.00202554	0.00428482	0.00149428	0.00974511	0.0024414	0.00301526	0.000531224	0	0.000568904	0.00115228	0.00357895	0.00264868	0.120489	2.713
Bri3bp	RefSeq	0.00472359	0.00257668	0.00224143	0.00365354	0.00227989	0.00150763	0	0.000563952	0.00400449	0.00230457	0.00424967	0.0024721	0.527783	1.24921
Brinp1	RefSeq	0.0998678	0.107092	0.107629	0.154285	0.134472	0.284237	0.00743714	0.0209008	0.0498124	0.0350034	0.146237	0.11762	0.043219	2.35426
Brinp2	RefSeq	0.0114727	0.0102778	0.0134587	0.0121796	0.01042	0.00879681	0.000531224	0.00847412	0.00687118	0.00432106	0.0136397	0.00723973	0.0642763	1.62148
Brinp3	RefSeq	0.103919	0.163648	0.127065	0.192046	0.153357	0.0877076	0.0100912	0.0401098	0.0938914	0.0597794	0.224502	0.125213	0.230387	1.49524
Brix1	RefSeq	0.00202554	0.00257668	0	0.00203052	0.000977397	0.00100509	0	0	0.0011452	0.00129632	0.00111876	0.000353158	0.121026	2.20145
Brk1	RefSeq	0.00269805	0.00257668	0.00298857	0.00365354	0.00390749	0.00125636	0.00159367	0.000563952	0.00400449	0.00115228	0.00380162	0.00176579	0.34216	1.32595
Brms1l	RefSeq	0.00742163	0.00257668	0.00224143	0.00690308	0.00553509	0.00301526	0.00106245	0.00282471	0.0028593	0.00144035	0.004695	0.00282526	0.10012	1.7631
Brox	RefSeq	0.082999	0.086536	0.0889503	0.0779538	0.0880748	0.0500123	0.00424979	0.0101709	0.0389293	0.0131082	0.0722253	0.0344374	0.00300502	2.74101
Brpf1	RefSeq	0.000672511	0.00170814	0.00149428	0.00203052	0.00423259	0.00376908	0.00106245	0.00226075	0.0011452	0.000288071	0.00268286	0.003355	0.496893	1.28837
Brpf3	RefSeq	0.00337056	0.0068615	0.00747142	0.0117756	0.00667399	0.0062818	0.00159367	0.00226075	0.00629489	0.00158439	0.00290824	0.00423789	0.0171371	2.24763
Brs3	RefSeq	0	0	0	0.000811507	0	0	0.000531224	0	0	0	0	0.000353158	0.943904	0.917597
Brsk1	RefSeq	0.00405108	0.00599296	0.00896571	0.00771458	0.00406899	0.00427162	0.000531224	0.00338866	0.0028593	0.00172843	0.00559109	0.00759516	0.135093	1.61635
Bscl2	RefSeq	0.00135303	0.00257668	0.00224143	0.00730707	0.00227989	0.00150763	0.00159367	0.000563952	0.0028593	0.000720177	0.00246019	0.00176579	0.25557	1.73297
Bsdc1	RefSeq	0.00269805	0.00599296	0.00373571	0.00487255	0.00341879	0.0017589	0.0021249	0.0011279	0.00343559	0.00158439	0.00693252	0.00388474	0.605195	1.17742
Bsg	RefSeq	0.00202554	0.00428482	0.00149428	0.00406105	0.0013025	0.00100509	0.00318735	0.0011279	0.00229039	0.00100825	0.00223481	0.003355	0.827821	1.07343
Bsn	RefSeq	0.0108002	0.0179933	0.0179415	0.0231437	0.0117225	0.0213627	0.00265612	0.00677732	0.0108757	0.00316878	0.0154291	0.017307	0.0378066	1.83164
Bsnd	RefSeq	0.00135303	0.00170814	0.00224143	0.00162301	0.0011389	0.00100509	0.000531224	0.000563952	0.0011452	0.000432106	0.00134143	0.00105947	0.0205248	1.78768
Bspry	RefSeq	0	0.00257668	0.00224143	0.00690308	0.000813798	0.00150763	0.000531224	0.00508546	0.000568904	0.000576142	0.00201214	0.00141263	0.613466	1.37855
Bst1	RefSeq	0.000672511	0.000854069	0	0.296797	0.260806	1.31965	0.000531224	0.000563952	0.000568904	0.0812426	0.173742	0.249719	0.329273	3.71031
Bst2	RefSeq	0	0	0.000747142	0.000811507	0	0.00226145	0	0	0	0.000288071	0.00111876	0.000882894	0.555176	1.66836
Bsx	RefSeq	0.00269805	0.000854069	0.00149428	0	0.0006502	0.000251272	0.0021249	0	0.000568904	0.000144035	0	0.000529737	0.427453	1.76622
Btaf1	RefSeq	0.0215924	0.0308478	0.0179415	0.0438495	0.027839	0.0263881	0.00265612	0.00452151	0.0217587	0.0158448	0.0317517	0.0231364	0.0812914	1.69017
Btbd1	RefSeq	0.0256435	0.0702508	0.0545616	0.00974511	0.00488489	0.00929935	0.0021249	0.0248584	0.00687118	0.0020165	0.00559109	0.00706316	0.121538	3.5937
Btbd10	RefSeq	0.00674912	0.0111318	0.00298857	0.00365354	0.00439619	0.0045229	0	0.00508546	0.0017141	0.00144035	0.00536571	0.00211895	0.0817313	2.12674
Btbd16	RefSeq	0.0188943	0.0368408	0.0261601	0.0296393	0.0140003	0.0175913	0.00371857	0.0129907	0.0131661	0.0116678	0.0248191	0.0183665	0.0570564	1.68923
Btbd17	RefSeq	0	0.00170814	0.000747142	0.000811507	0.000163599	0.00125636	0.000531224	0	0.00229039	0.000144035	0.000448048	0.00105947	0.937228	1.04774
Btbd3	RefSeq	0	0	0.000747142	0.00040751	0	0.000502544	0	0	0	0	0.000222666	0.000882894	0.647817	1.49896
Btbd6	RefSeq	0.0053961	0.0102778	0.00298857	0.00324954	0.000813798	0.00276399	0.000531224	0.00508546	0.00400449	0.000144035	0.00201214	0.00158921	0.231685	1.90698
Btbd7	RefSeq	0.00877466	0.00942371	0.00448285	0.0121796	0.00700118	0.0118121	0.00106245	0.00338866	0.00744009	0.00777885	0.00827395	0.00953752	0.163305	1.43202
Btbd9	RefSeq	0.0519594	0.135377	0.0560559	0.0881064	0.050143	0.0595606	0.0159347	0.0497119	0.0480909	0.0229035	0.0659635	0.062518	0.102583	1.66415
Btc	RefSeq	0.00337056	0.00428482	0.00298857	0.0093376	0.00439619	0.00326654	0	0.00452151	0.00458079	0.00172843	0.00447233	0.0024721	0.215322	1.55522
Btd	RefSeq	0.00337056	0.00428482	0.00149428	0.00730707	0.00423259	0.00728917	0.00106245	0.00226075	0.00343559	0.00273667	0.00603643	0.00388474	0.250103	1.44096
Btf3	RefSeq	0.00337056	0.00428482	0.0112071	0.0844529	0.00846518	0.00351781	0.000531224	0.0011279	0.00400449	0.00144035	0.00514305	0.00494421	0.268529	6.70681
Btg1	RefSeq	0.000672511	0.000854069	0	0.00121902	0	0.000753816	0	0	0.0011452	0.000432106	0.000448048	0.000706316	0.642893	1.28105
[truncated: 13,873 more rows]
